# Supplementary material for: The antiviral state has shaped the CpG composition of the vertebrate interferome to avoid self-targeting
Source: PLoS Biol. 2021 Sep 7;19(9):e3001352. doi: 10.1371/journal.pbio.3001352 (PMC8423302; doi:10.1371/journal.pbio.3001352)
Supplement: S1 Table — IRG, interferon-repressed gene; ISG, interferon-stimulated gene. (XLSX) [file pbio.3001352.s010.xlsx]

## Sheet: Human
Ensembl gene ID	Enseml transcript ID	Gene Name	CpG (frequency normalised)	CG (raw frequency)	Log2FC	Class
ENSG00000169245	ENST00000306602	CXCL10	0.0970522	0.00340426	12.6018	ISG
ENSG00000169248	ENST00000306621	CXCL11	0.188517	0.00560748	12.2037	ISG
ENSG00000134321	ENST00000382040	RSAD2	0.281548	0.0122229	11.3544	ISG
ENSG00000119922	ENST00000638108	IFIT2	0.295769	0.0135062	10.6027	ISG
ENSG00000157601	ENST00000398600	MX1	0.487627	0.033439	9.88854	ISG
ENSG00000185745	ENST00000546318	IFIT1	0.209224	0.0093235	9.50028	ISG
ENSG00000135114	ENST00000257570	OASL	0.25042	0.0165391	9.36349	ISG
ENSG00000108700	ENST00000394620	CCL8	0.10701	0.00476191	9.28682	ISG
ENSG00000162654	ENST00000355754	GBP4	0.228585	0.00995756	9.20392	ISG
ENSG00000138755	ENST00000264888	CXCL9	0.230389	0.00912742	9.1444	ISG
ENSG00000010030	ENST00000615781	ETV7	0.485352	0.0428169	9.02261	ISG
ENSG00000134326	ENST00000256722	CMPK2	0.588634	0.0364204	8.97698	ISG
ENSG00000137959	ENST00000370751	IFI44L	0.16326	0.00578921	8.6594	ISG
ENSG00000225492	ENST00000394662	GBP1P1	0.278949	0.0143761	8.42359	ISG
ENSG00000119917	ENST00000371818	IFIT3	0.245706	0.012024	8.32462	ISG
ENSG00000168062	ENST00000527454	BATF2	0.197176	0.0163551	8.16934	ISG
ENSG00000121858	ENST00000241261	TNFSF10	0.228351	0.00922131	8.10481	ISG
ENSG00000224289	ENST00000418257	IFIT6P	0.107697	0.00502934	8.09073	ISG
ENSG00000138646	ENST00000264350	HERC5	0.553051	0.0267654	7.97965	ISG
ENSG00000089127	ENST00000551241	OAS1	0.287092	0.0165631	7.92537	ISG
ENSG00000180616	ENST00000357585	SSTR2	0.329635	0.017183	7.89917	ISG
ENSG00000131203	ENST00000518237	IDO1	0.232491	0.0100191	7.77038	ISG
ENSG00000183486	ENST00000495892	MX2	0.272585	0.0162442	7.71729	ISG
ENSG00000184979	ENST00000215794	USP18	0.496595	0.0328947	7.71171	ISG
ENSG00000115267	ENST00000263642	IFIH1	0.411466	0.0191987	7.69481	ISG
ENSG00000213512	ENST00000294671	GBP7	0.18546	0.00856095	7.6102	ISG
ENSG00000204010	ENST00000371809	IFIT1B	0.190339	0.00862506	7.27822	ISG
ENSG00000154451	ENST00000443807	GBP5	0.229496	0.00893997	7.17501	ISG
ENSG00000215515	ENST00000400497	IFIT1P1	0.126296	0.00552486	6.99108	ISG
ENSG00000107201	ENST00000379883	DDX58	0.270086	0.0110294	6.95411	ISG
ENSG00000133328	ENST00000255695	HRASLS2	0.40024	0.0242915	6.87861	ISG
ENSG00000187608	ENST00000624697	ISG15	0.642112	0.0635324	6.83242	ISG
ENSG00000102524	ENST00000430559	TNFSF13B	0.260506	0.00880214	6.81052	ISG
ENSG00000226025	ENST00000412609	LGALS17A	0.248538	0.0124951	6.65673	ISG
ENSG00000111335	ENST00000392583	OAS2	0.257779	0.0141559	6.5604	ISG
ENSG00000171860	ENST00000307637	C3AR1	0.288021	0.0148539	6.5086	ISG
ENSG00000136514	ENST00000259030	RTP4	0.230807	0.0115905	6.44559	ISG
ENSG00000138642	ENST00000380265	HERC6	0.331692	0.0177249	6.41497	ISG
ENSG00000163568	ENST00000368130	AIM2	0.303445	0.013089	6.4007	ISG
ENSG00000111331	ENST00000228928	OAS3	0.308969	0.0227746	6.17899	ISG
ENSG00000141497	ENST00000269289	ZMYND15	0.3662	0.0331018	5.98947	ISG
ENSG00000120217	ENST00000381577	CD274	0.268568	0.0112545	5.86303	ISG
ENSG00000117228	ENST00000370473	GBP1	0.287929	0.0131839	5.84744	ISG
ENSG00000118946	ENST00000377918	PCDH17	0.668117	0.0360831	5.83893	ISG
ENSG00000116194	ENST00000234816	ANGPTL1	0.263629	0.00866448	5.82433	ISG
ENSG00000177409	ENST00000318238	SAMD9L	0.189535	0.00700967	5.73309	ISG
ENSG00000130589	ENST00000467148	HELZ2	0.600054	0.0677167	5.66453	ISG
ENSG00000137965	ENST00000370747	IFI44	0.317837	0.0118624	5.64144	ISG
ENSG00000164342	ENST00000296795	TLR3	0.277729	0.00981044	5.62741	ISG
ENSG00000179044	ENST00000314586	EXOC3L1	0.514626	0.0538063	5.57234	ISG
ENSG00000152133	ENST00000409774	GPATCH11	0.246433	0.00921895	-2.81929	IRG
ENSG00000169836	ENST00000304883	TACR3	0.345713	0.0115629	-2.1756	IRG
ENSG00000166292	ENST00000575734	TMEM100	0.312759	0.0152983	-1.99364	IRG
ENSG00000254726	ENST00000532414	MEX3A	0.420717	0.0305406	-1.9857	IRG
ENSG00000119927	ENST00000348367	GPAM	0.272863	0.01146	-1.95045	IRG
ENSG00000188613	ENST00000425699	NANOS1	0.820585	0.0530378	-1.88361	IRG
ENSG00000165891	ENST00000322886	E2F7	0.374773	0.0174246	-1.86028	IRG
ENSG00000256223	ENST00000248211	ZNF10	0.204952	0.00765766	-1.78379	IRG
ENSG00000174945	ENST00000312371	AMZ1	0.430684	0.0357208	-1.72624	IRG
ENSG00000186310	ENST00000373079	NAP1L3	0.400361	0.0178165	-1.72007	IRG
ENSG00000168389	ENST00000480630	MFSD2A	0.274265	0.0189223	-1.66752	IRG
ENSG00000174697	ENST00000308868	LEP	0.195859	0.0122843	-1.60233	IRG
ENSG00000170873	ENST00000518547	MTSS1	0.471786	0.0267044	-1.60064	IRG
ENSG00000169914	ENST00000375120	OTUD3	0.422164	0.0203252	-1.59363	IRG
ENSG00000110987	ENST00000538010	BCL7A	0.628118	0.0451489	-1.57887	IRG
ENSG00000167771	ENST00000301459	RCOR2	0.463109	0.044564	-1.57141	IRG
ENSG00000166106	ENST00000299164	ADAMTS15	0.469854	0.0419605	-1.56142	IRG
ENSG00000156466	ENST00000287020	GDF6	0.622381	0.0443243	-1.53637	IRG
ENSG00000139946	ENST00000267460	PELI2	0.520281	0.0228504	-1.51959	IRG
ENSG00000141449	ENST00000580732	GREB1L	0.280451	0.0141747	-1.49095	IRG
ENSG00000173114	ENST00000451085	LRRN3	0.247673	0.0093985	-1.44446	IRG
ENSG00000183496	ENST00000558133	MEX3B	0.771351	0.0602493	-1.44161	IRG
ENSG00000140450	ENST00000268042	ARRDC4	0.560753	0.0262835	-1.43781	IRG
ENSG00000132819	ENST00000356208	RBM38	0.683475	0.0680386	-1.41443	IRG
ENSG00000125848	ENST00000378053	FLRT3	0.256839	0.00984293	-1.40102	IRG
ENSG00000157680	ENST00000453654	DGKI	0.208932	0.00804518	-1.39799	IRG
ENSG00000180447	ENST00000298743	GAS1	0.942922	0.0785563	-1.36719	IRG
ENSG00000172349	ENST00000394660	IL16	0.274889	0.0184087	-1.35659	IRG
ENSG00000056736	ENST00000475124	IL17RB	0.331867	0.0187877	-1.34377	IRG
ENSG00000180914	ENST00000316793	OXTR	0.693495	0.0433188	-1.34022	IRG
ENSG00000173295	ENST00000310542	FAM86B3P	0.261386	0.0169731	-1.33105	IRG
ENSG00000175305	ENST00000520509	CCNE2	0.362285	0.012316	-1.32981	IRG
ENSG00000103710	ENST00000220062	RASL12	0.411316	0.0356196	-1.32546	IRG
ENSG00000134215	ENST00000370056	VAV3	0.464812	0.0220485	-1.32202	IRG
ENSG00000100422	ENST00000216264	CERK	0.639795	0.0445044	-1.29024	IRG
ENSG00000178409	ENST00000429433	BEND3	0.524556	0.0357733	-1.28874	IRG
ENSG00000070808	ENST00000348628	CAMK2A	0.338502	0.025747	-1.28725	IRG
ENSG00000182405	ENST00000397766	PGBD4	0.377483	0.0167902	-1.28436	IRG
ENSG00000204856	ENST00000538285	FAM216A	0.706172	0.0476758	-1.28174	IRG
ENSG00000114737	ENST00000491847	CISH	0.254361	0.0204325	-1.27989	IRG
ENSG00000197147	ENST00000640258	LRRC8B	0.314763	0.0119507	-1.26186	IRG
ENSG00000113645	ENST00000265293	WWC1	0.461447	0.0340861	-1.25784	IRG
ENSG00000105173	ENST00000262643	CCNE1	0.702203	0.0489716	-1.24862	IRG
ENSG00000134253	ENST00000256649	TRIM45	0.395792	0.026181	-1.24816	IRG
ENSG00000224097	ENST00000513652	RP11-472B18.1	0.58051	0.0333116	-1.24749	IRG
ENSG00000102096	ENST00000376509	PIM2	0.389494	0.0294118	-1.2447	IRG
ENSG00000167130	ENST00000372546	DOLPP1	0.410127	0.0321691	-1.22465	IRG
ENSG00000122783	ENST00000459937	C7orf49	0.251362	0.00815534	-1.21948	IRG
ENSG00000161835	ENST00000293662	GRASP	0.681736	0.0781574	-1.21789	IRG
ENSG00000091622	ENST00000262483	PITPNM3	0.427507	0.0372618	-1.2049	IRG
ENSG00000256849	ENST00000414406	RP11-405A12.1	0.212307	0.00868403	Not_DE	Random
ENSG00000101448	ENST00000496898	EPPIN	0.158717	0.00821713	Not_DE	Random
ENSG00000233615	ENST00000458678	HNRNPA1P42	0.175145	0.0083682	Not_DE	Random
ENSG00000069345	ENST00000317089	DNAJA2	0.484214	0.0205062	Not_DE	Random
ENSG00000175471	ENST00000515393	MCTP1	0.490078	0.0218721	Not_DE	Random
ENSG00000219507	ENST00000498161	FTH1P8	0.447023	0.0272904	Not_DE	Random
ENSG00000238081	ENST00000446360	RP4-620F22.3	0.111868	0.00453858	Not_DE	Random
ENSG00000262471	ENST00000572673	RP11-95P2.4	0.483702	0.0226415	Not_DE	Random
ENSG00000198858	ENST00000361574	R3HDM4	0.546918	0.0518192	Not_DE	Random
ENSG00000196743	ENST00000357164	GM2A	0.351816	0.0205392	Not_DE	Random
ENSG00000218739	ENST00000402297	CEBPZ-AS1	0.283774	0.00950269	Not_DE	Random
ENSG00000117640	ENST00000466284	MTFR1L	0.239012	0.0150261	Not_DE	Random
ENSG00000149179	ENST00000624693	C11orf49	0.236704	0.017757	Not_DE	Random
ENSG00000203546	ENST00000549185	RP11-176H8.1	0.341544	0.0171029	Not_DE	Random
ENSG00000214754	ENST00000315132	AC004870.5	0.852633	0.0828604	Not_DE	Random
ENSG00000168487	ENST00000520970	BMP1	0.550955	0.0514774	Not_DE	Random
ENSG00000254535	ENST00000421491	PABPC4L	0.314136	0.00869917	Not_DE	Random
ENSG00000217414	ENST00000404856	RP11-528A10.2	0.180628	0.00747757	Not_DE	Random
ENSG00000249863	ENST00000509020	RP11-177C12.1	0.206312	0.00851466	Not_DE	Random
ENSG00000225603	ENST00000435000	RP11-325P15.1	0.425003	0.0270433	Not_DE	Random
ENSG00000169194	ENST00000462480	IL13	0.195052	0.0153748	Not_DE	Random
ENSG00000083817	ENST00000196489	ZNF416	0.344447	0.0207031	Not_DE	Random
ENSG00000151176	ENST00000280800	PLBD2	0.344668	0.025422	Not_DE	Random
ENSG00000018610	ENST00000320339	CXorf56	0.392731	0.0206664	Not_DE	Random
ENSG00000122565	ENST00000337620	CBX3	0.446665	0.0173954	Not_DE	Random
ENSG00000248746	ENST00000502692	ACTN3	0.52414	0.0463834	Not_DE	Random
ENSG00000140263	ENST00000267814	SORD	0.263452	0.0148737	Not_DE	Random
ENSG00000124789	ENST00000537253	NUP153	0.368742	0.0182451	Not_DE	Random
ENSG00000059588	ENST00000040877	TARBP1	0.64186	0.0358744	Not_DE	Random
ENSG00000174007	ENST00000409690	CEP19	0.576208	0.0295455	Not_DE	Random
ENSG00000105668	ENST00000616789	UPK1A	0.490661	0.0388278	Not_DE	Random
ENSG00000242899	ENST00000479738	RPL7P16	0.211597	0.00814111	Not_DE	Random
ENSG00000154545	ENST00000479281	MAGED4	0.400973	0.0328467	Not_DE	Random
ENSG00000073921	ENST00000526033	PICALM	0.287223	0.0127353	Not_DE	Random
ENSG00000257070	ENST00000397185	RP11-667M19.4	0.0563385	0.00299401	Not_DE	Random
ENSG00000185532	ENST00000401604	PRKG1	0.391568	0.0143823	Not_DE	Random
ENSG00000085377	ENST00000369110	PREP	0.543263	0.0306474	Not_DE	Random
ENSG00000177138	ENST00000461107	FAM9B	0.309536	0.0114174	Not_DE	Random
ENSG00000213065	ENST00000392115	RP3-431P23.2	0.486202	0.0350168	Not_DE	Random
ENSG00000172260	ENST00000357731	NEGR1	0.184177	0.00632319	Not_DE	Random
ENSG00000204020	ENST00000404459	LIPN	0.236814	0.0100334	Not_DE	Random
ENSG00000204361	ENST00000389586	NXPE2	0.175821	0.00801282	Not_DE	Random
ENSG00000173809	ENST00000647536	TDRD12	0.393547	0.0189843	Not_DE	Random
ENSG00000145075	ENST00000476379	CCDC39	0.419017	0.0141573	Not_DE	Random
ENSG00000261934	ENST00000573521	PCDHGA9	0.396097	0.0288879	Not_DE	Random
ENSG00000178538	ENST00000317995	CA8	0.442008	0.0181055	Not_DE	Random
ENSG00000236349	ENST00000307241	SUCLG2P2	0.24121	0.0131274	Not_DE	Random
ENSG00000181826	ENST00000454158	RELL1	0.695836	0.0444774	Not_DE	Random
ENSG00000254122	ENST00000398594	PCDHGB7	0.547325	0.0419815	Not_DE	Random
ENSG00000128709	ENST00000249499	HOXD9	0.779139	0.0765115	Not_DE	Random

## Sheet: Rat
Ensembl gene ID	Enseml transcript ID	Gene Name	CpG (frequency normalised)	CG (raw frequency)	Log2FC	Class
ENSRNOG00000001369	ENSRNOT00000038426	Oas1a	0.289316	0.0199285	12.7281	ISG
ENSRNOG00000022256	ENSRNOT00000003075	Cxcl10	0.375072	0.0203001	12.6839	ISG
ENSRNOG00000007539	ENSRNOT00000010092	Rsad2	0.346731	0.0174625	12.1942	ISG
ENSRNOG00000022839	ENSRNOT00000031025	Ifit3	0.339559	0.0181018	11.9437	ISG
ENSRNOG00000059097	ENSRNOT00000088707	Ddx60	0.34875	0.0152876	11.8021	ISG
ENSRNOG00000007690	ENSRNOT00000052003	Cmpk2	0.423547	0.0265694	10.7939	ISG
ENSRNOG00000001959	ENSRNOT00000039876	Mx1	0.216883	0.0123718	10.6985	ISG
ENSRNOG00000021802	ENSRNOT00000039263	Isg15	0.0960626	0.00609292	10.6849	ISG
ENSRNOG00000001187	ENSRNOT00000001570	Oasl	0.406182	0.0280306	10.6259	ISG
ENSRNOG00000001963	ENSRNOT00000002695	Mx2	0.180799	0.0105799	10.3962	ISG
ENSRNOG00000033220	ENSRNOT00000048782	Oas1f	0.288263	0.0170833	10.0442	ISG
ENSRNOG00000023969	ENSRNOT00000058626	Herc6	0.260617	0.0117057	9.91899	ISG
ENSRNOG00000002470	ENSRNOT00000003343	Ifi47	0.257115	0.0138815	9.50815	ISG
ENSRNOG00000028895	ENSRNOT00000043660	Rtp4	0.142969	0.00778412	9.02833	ISG
ENSRNOG00000029195	ENSRNOT00000084429	Uba7	0.31555	0.0238368	8.52965	ISG
ENSRNOG00000037198	ENSRNOT00000056174	Usp18	0.34274	0.0205832	8.07762	ISG
ENSRNOG00000006314	ENSRNOT00000081036	Zbp1	0.308613	0.0220247	7.89098	ISG
ENSRNOG00000017414	ENSRNOT00000023504	Irf7	0.29221	0.0212982	7.77354	ISG
ENSRNOG00000059900	ENSRNOT00000091906	Bst2	0.549609	0.0458015	7.68348	ISG
ENSRNOG00000049994	ENSRNOT00000073547	Ifi44l	0.343238	0.0150263	7.43566	ISG
ENSRNOG00000036604	ENSRNOT00000054757	Ifit2	0.227802	0.0105634	7.26388	ISG
ENSRNOG00000019542	ENSRNOT00000050063	MGC108823	0.411325	0.0175769	7.25695	ISG
ENSRNOG00000023410	ENSRNOT00000031951	Apol9a	0.245952	0.0180124	7.07523	ISG
ENSRNOG00000018247	ENSRNOT00000024718	Dhx58	0.404351	0.0281369	7.01638	ISG
ENSRNOG00000053891	ENSRNOT00000074738	Phf11b	0.12575	0.00706436	6.84478	ISG
ENSRNOG00000032240	ENSRNOT00000037339	Gbp5	0.298303	0.0160927	6.76927	ISG
ENSRNOG00000002134	ENSRNOT00000071877	LOC103690086	0.261513	0.0159104	6.75217	ISG
ENSRNOG00000048222	ENSRNOT00000073239	Nlrc5	0.203109	0.0155106	6.70703	ISG
ENSRNOG00000027008	ENSRNOT00000039335	Igtp	0.314481	0.0194571	6.70667	ISG
ENSRNOG00000006384	ENSRNOT00000060765	Ddx58	0.590299	0.0334635	6.6588	ISG
ENSRNOG00000052444	ENSRNOT00000084021	RGD1563091	0.235551	0.00850077	6.60897	ISG
ENSRNOG00000029658	ENSRNOT00000044983	Rnf213	0.329529	0.0219338	6.44533	ISG
ENSRNOG00000028768	ENSRNOT00000022648	Gbp4	0.26398	0.0137143	6.38676	ISG
ENSRNOG00000056947	ENSRNOT00000084847	AABR07025272.1	0.338845	0.0125642	6.34789	ISG
ENSRNOG00000031743	ENSRNOT00000068683	Gbp2	0.248643	0.0133065	5.92131	ISG
ENSRNOG00000006227	ENSRNOT00000009620	Ifih1	0.554012	0.0287474	5.71554	ISG
ENSRNOG00000038960	ENSRNOT00000043736	RGD1309362	0.28108	0.011066	5.70203	ISG
ENSRNOG00000012681	ENSRNOT00000017071	Lgals9	0.272671	0.0185822	5.70109	ISG
ENSRNOG00000037371	ENSRNOT00000056551	XAF1	0.42363	0.0281174	5.6726	ISG
ENSRNOG00000022218	ENSRNOT00000084873	Ifi44	0.215312	0.00821636	5.58983	ISG
ENSRNOG00000042990	ENSRNOT00000004637	AABR07021804.1	0.520675	0.0199501	5.55474	ISG
ENSRNOG00000013267	ENSRNOT00000017787	Helz2	0.367649	0.0303969	5.46635	ISG
ENSRNOG00000022298	ENSRNOT00000031667	Cxcl11	0.397423	0.0199357	5.45008	ISG
ENSRNOG00000031138	ENSRNOT00000045545	Irgm	0.395334	0.0221043	5.43513	ISG
ENSRNOG00000028814	ENSRNOT00000001600	Oasl2	0.373199	0.0222621	5.21489	ISG
ENSRNOG00000023614	ENSRNOT00000038494	Hsh2d	0.333217	0.024863	5.0966	ISG
ENSRNOG00000051922	ENSRNOT00000077134	Samd9l	0.268493	0.0105535	5.0874	ISG
ENSRNOG00000038955	ENSRNOT00000040116	MGC105567	0.248849	0.0108388	5.0366	ISG
ENSRNOG00000018517	ENSRNOT00000024992	Trim21	0.174328	0.00784698	4.86014	ISG
ENSRNOG00000047782	ENSRNOT00000092095	RGD1309808	0.181267	0.0110497	4.8419	ISG
ENSRNOG00000008841	ENSRNOT00000012492	Orc1	0.316496	0.0184097	-1.11266	IRG
ENSRNOG00000014723	ENSRNOT00000019820	Cbfa2t3	0.540482	0.0480805	-1.08226	IRG
ENSRNOG00000010994	ENSRNOT00000014824	Has1	0.525769	0.0429594	-1.04983	IRG
ENSRNOG00000002139	ENSRNOT00000002908	RGD1311575	0.515282	0.0343962	-0.947845	IRG
ENSRNOG00000012860	ENSRNOT00000017226	Tmem184c	0.670151	0.0349248	-0.905356	IRG
ENSRNOG00000004697	ENSRNOT00000006411	Baalc	0.431887	0.0272425	-0.877217	IRG
ENSRNOG00000058891	ENSRNOT00000089859	Cys1	0.469434	0.0391495	-0.860526	IRG
ENSRNOG00000061316	ENSRNOT00000087443	AABR07000121.1	0.223107	0.0103228	-0.809538	IRG
ENSRNOG00000014661	ENSRNOT00000038449	Zfp385d	0.521231	0.0311778	-0.797887	IRG
ENSRNOG00000058444	ENSRNOT00000085381	LOC102548682	1.08316	0.115756	-0.76918	IRG
ENSRNOG00000017890	ENSRNOT00000024191	Crhbp	0.432002	0.0256881	-0.762131	IRG
ENSRNOG00000007628	ENSRNOT00000010224	Ptp4a3	0.444147	0.0361991	-0.761121	IRG
ENSRNOG00000001830	ENSRNOT00000084207	Arntl2	0.420964	0.0252149	-0.754927	IRG
ENSRNOG00000056017	ENSRNOT00000084192	Bcl7a	0.68666	0.0506329	-0.748172	IRG
ENSRNOG00000050211	ENSRNOT00000071777	Rn50_15_0538.1	0.270799	0.0131579	-0.74651	IRG
ENSRNOG00000005781	ENSRNOT00000007822	Wnt16	0.479083	0.0361228	-0.73285	IRG
ENSRNOG00000016706	ENSRNOT00000022658	Fanca	0.378564	0.0277039	-0.71511	IRG
ENSRNOG00000016021	ENSRNOT00000061054	Lims2	0.309194	0.0263543	-0.71457	IRG
ENSRNOG00000005404	ENSRNOT00000007687	Rasgrp1	0.388404	0.0228839	-0.712573	IRG
ENSRNOG00000050786	ENSRNOT00000073403	AC103024.2	0.39016	0.0247678	-0.709382	IRG
ENSRNOG00000013944	ENSRNOT00000018645	Zc3hav1l	0.66986	0.059867	-0.693727	IRG
ENSRNOG00000046845	ENSRNOT00000071150	LOC100910957	0.498523	0.0305033	-0.693177	IRG
ENSRNOG00000016123	ENSRNOT00000082733	Rnf144b	0.493609	0.0293997	-0.68886	IRG
ENSRNOG00000017209	ENSRNOT00000023452	Tubb3	0.509792	0.0413364	-0.687781	IRG
ENSRNOG00000049028	ENSRNOT00000071576	C5ar2	0.379179	0.0298507	-0.677469	IRG
ENSRNOG00000021101	ENSRNOT00000050914	Sema6c	0.579237	0.0589133	-0.654783	IRG
ENSRNOG00000020573	ENSRNOT00000027920	Efna1	0.380322	0.0273616	-0.648671	IRG
ENSRNOG00000059876	ENSRNOT00000087517	Fsd1l	0.417806	0.0198711	-0.640109	IRG
ENSRNOG00000021903	ENSRNOT00000035642	Atad5	0.359464	0.016469	-0.637688	IRG
ENSRNOG00000000547	ENSRNOT00000000658	Tspyl4	0.460201	0.0312343	-0.631229	IRG
ENSRNOG00000014712	ENSRNOT00000019991	Zfp39	0.425986	0.0207267	-0.630739	IRG
ENSRNOG00000053875	ENSRNOT00000087212	Nacad	0.245088	0.0215943	-0.625442	IRG
ENSRNOG00000043128	ENSRNOT00000040476	Armcx4	0.145205	0.00896032	-0.624504	IRG
ENSRNOG00000061587	ENSRNOT00000084797	Metap1d	0.299296	0.0177404	-0.6219	IRG
ENSRNOG00000020349	ENSRNOT00000027611	Rab3il1	0.349471	0.0292035	-0.615357	IRG
ENSRNOG00000027787	ENSRNOT00000081424	Cdc6	0.569303	0.0358136	-0.610111	IRG
ENSRNOG00000025327	ENSRNOT00000022683	Tert	0.454094	0.0358306	-0.608812	IRG
ENSRNOG00000013887	ENSRNOT00000018584	Adra2b	0.363925	0.0264459	-0.608776	IRG
ENSRNOG00000003669	ENSRNOT00000057562	Myocd	0.312575	0.0194135	-0.606362	IRG
ENSRNOG00000020860	ENSRNOT00000081335	Tdrkh	0.224435	0.0115264	-0.598005	IRG
ENSRNOG00000007115	ENSRNOT00000086719	Crebl2	0.381024	0.0217186	-0.591061	IRG
ENSRNOG00000009411	ENSRNOT00000084256	Chn2	0.486446	0.0264719	-0.588366	IRG
ENSRNOG00000006076	ENSRNOT00000007977	Steap2	0.532342	0.0284646	-0.587068	IRG
ENSRNOG00000000321	ENSRNOT00000000352	Cd24	0.592522	0.0292683	-0.586991	IRG
ENSRNOG00000024310	ENSRNOT00000033327	Kcnf1	0.480301	0.0407934	-0.576329	IRG
ENSRNOG00000005291	ENSRNOT00000008138	Slc38a1	0.61591	0.0383523	-0.574734	IRG
ENSRNOG00000002860	ENSRNOT00000003844	Ccdc181	0.455983	0.0256813	-0.571052	IRG
ENSRNOG00000004720	ENSRNOT00000006254	Kcnj2	0.615092	0.0357569	-0.570857	IRG
ENSRNOG00000011854	ENSRNOT00000015921	RGD1563986	0.580414	0.0445293	-0.56872	IRG
ENSRNOG00000002053	ENSRNOT00000002814	Fras1	0.396089	0.0281763	-0.562616	IRG
ENSRNOG00000050564	ENSRNOT00000075254	RGD1564419	0.657382	0.0526316	Not_DE	Random
ENSRNOG00000017462	ENSRNOT00000023584	Spata5	0.48733	0.0243586	Not_DE	Random
ENSRNOG00000037600	ENSRNOT00000057010	Sim1	0.391915	0.0162951	Not_DE	Random
ENSRNOG00000015999	ENSRNOT00000021648	Cirbp	0.675581	0.0426743	Not_DE	Random
ENSRNOG00000011745	ENSRNOT00000015946	Psma1	0.542961	0.0272805	Not_DE	Random
ENSRNOG00000002509	ENSRNOT00000003397	Gnl3l	0.299562	0.0149188	Not_DE	Random
ENSRNOG00000011213	ENSRNOT00000015065	Blm	0.404047	0.0203671	Not_DE	Random
ENSRNOG00000029478	ENSRNOT00000007548	Cyp4f39	0.578879	0.0439443	Not_DE	Random
ENSRNOG00000009080	ENSRNOT00000012101	Atp6v1d	0.452206	0.0239753	Not_DE	Random
ENSRNOG00000020302	ENSRNOT00000027547	Klhl17	0.49511	0.0433723	Not_DE	Random
ENSRNOG00000059181	ENSRNOT00000086553	AABR07055919.1	0.119869	0.00568182	Not_DE	Random
ENSRNOG00000048848	ENSRNOT00000075700	Ccdc9	0.44455	0.0409091	Not_DE	Random
ENSRNOG00000019920	ENSRNOT00000027022	Doc2a	0.478509	0.0401106	Not_DE	Random
ENSRNOG00000010721	ENSRNOT00000015553	Dlgap5	0.561692	0.0325292	Not_DE	Random
ENSRNOG00000047741	ENSRNOT00000072618	E2f2	0.27872	0.0203476	Not_DE	Random
ENSRNOG00000025418	ENSRNOT00000066934	Armc9	0.424753	0.0301671	Not_DE	Random
ENSRNOG00000045843	ENSRNOT00000072869	Rusc2	0.411859	0.0385503	Not_DE	Random
ENSRNOG00000008288	ENSRNOT00000010962	Akirin2	0.827537	0.0522788	Not_DE	Random
ENSRNOG00000040300	ENSRNOT00000062027	Raet1l	0.313856	0.0177365	Not_DE	Random
ENSRNOG00000019745	ENSRNOT00000026812	Actn3	0.409837	0.0323366	Not_DE	Random
ENSRNOG00000015762	ENSRNOT00000021445	Abtb1	0.439225	0.0371156	Not_DE	Random
ENSRNOG00000001652	ENSRNOT00000078425	Erg	0.396507	0.0255765	Not_DE	Random
ENSRNOG00000008249	ENSRNOT00000010948	Brms1l	0.503153	0.0241418	Not_DE	Random
ENSRNOG00000004641	ENSRNOT00000006181	Sstr4	0.437074	0.0338164	Not_DE	Random
ENSRNOG00000054224	ENSRNOT00000091068	Bloc1s4	0.945856	0.067433	Not_DE	Random
ENSRNOG00000015780	ENSRNOT00000021817	Rcn2	0.758055	0.0372763	Not_DE	Random
ENSRNOG00000056964	ENSRNOT00000089651	LOC102549158	0.287116	0.0174346	Not_DE	Random
ENSRNOG00000042287	ENSRNOT00000068159	Dpcr1	0.418487	0.0254521	Not_DE	Random
ENSRNOG00000009889	ENSRNOT00000013785	Pgm1	0.525127	0.0364195	Not_DE	Random
ENSRNOG00000024461	ENSRNOT00000032027	2011-03-01	0.777349	0.0658645	Not_DE	Random
ENSRNOG00000049606	ENSRNOT00000074244	AABR07025900.1	0.224245	0.00805524	Not_DE	Random
ENSRNOG00000025848	ENSRNOT00000035906	Sspo	0.226543	0.0205748	Not_DE	Random
ENSRNOG00000010209	ENSRNOT00000013764	Nol12	0.425411	0.0329847	Not_DE	Random
ENSRNOG00000015021	ENSRNOT00000065043	Carkd	0.595974	0.0493921	Not_DE	Random
ENSRNOG00000020165	ENSRNOT00000027297	Ahsp	0.220866	0.0125899	Not_DE	Random
ENSRNOG00000019302	ENSRNOT00000082121	Stx4	0.524682	0.035524	Not_DE	Random
ENSRNOG00000014674	ENSRNOT00000020662	Exosc9	0.42172	0.0184957	Not_DE	Random
ENSRNOG00000019974	ENSRNOT00000027073	Uba52	0.658666	0.0536779	Not_DE	Random
ENSRNOG00000008245	ENSRNOT00000010891	Ptgis	0.514859	0.0430175	Not_DE	Random
ENSRNOG00000017286	ENSRNOT00000023385	Ephx2	0.285832	0.0183616	Not_DE	Random
ENSRNOG00000039815	ENSRNOT00000006658	Zfp512	0.459469	0.0301133	Not_DE	Random
ENSRNOG00000004063	ENSRNOT00000005478	Sh3pxd2b	0.316943	0.026512	Not_DE	Random
ENSRNOG00000029830	ENSRNOT00000044854	Adm2	0.339143	0.0282651	Not_DE	Random
ENSRNOG00000010934	ENSRNOT00000014866	Spa17	0.637219	0.035503	Not_DE	Random
ENSRNOG00000026323	ENSRNOT00000029441	Eqtn	0.287281	0.0115718	Not_DE	Random
ENSRNOG00000025970	ENSRNOT00000006672	AABR07068127.1	0.230953	0.0123038	Not_DE	Random
ENSRNOG00000046897	ENSRNOT00000045534	Atrx	0.419398	0.0148936	Not_DE	Random
ENSRNOG00000050061	ENSRNOT00000071116	Mcart1	0.460819	0.0283985	Not_DE	Random
ENSRNOG00000000531	ENSRNOT00000000639	Ccdc167	0.28621	0.0208791	Not_DE	Random
ENSRNOG00000058484	ENSRNOT00000091399	LOC100909983	0.491637	0.0276718	Not_DE	Random

## Sheet: Cow
Ensembl gene ID	Enseml transcript ID	Gene Name	CpG (frequency normalised)	CG (raw frequency)	Log2FC	Class
ENSBTAG00000016061	ENSBTAT00000021373	RSAD2	0.494334	0.0273331	13.5465	ISG
ENSBTAG00000008471	ENSBTAT00000011146	MX2	0.398892	0.0249578	12.6908	ISG
ENSBTAG00000009768	ENSBTAT00000012884	IFIT3	0.275249	0.0151745	11.6222	ISG
ENSBTAG00000034918	ENSBTAT00000049389	IFIT2	0.371916	0.0209841	11.472	ISG
ENSBTAG00000014707	ENSBTAT00000019573	ISG15	0.366968	0.0332779	11.4267	ISG
ENSBTAG00000014628	ENSBTAT00000019477	OAS2	0.358282	0.0212577	10.3688	ISG
ENSBTAG00000039861	ENSBTAT00000016856	-	0.415028	0.0274791	10.3171	ISG
ENSBTAG00000024272	ENSBTAT00000033527	-	0.246105	0.0137287	10.2879	ISG
ENSBTAG00000038625	ENSBTAT00000054825	-	0.196266	0.0112821	10.0399	ISG
ENSBTAG00000037527	ENSBTAT00000044986	OAS1X	0.271637	0.0157928	9.83438	ISG
ENSBTAG00000034349	ENSBTAT00000048651	IFI44	0.206049	0.00865801	9.78621	ISG
ENSBTAG00000012406	ENSBTAT00000037112	ZBP1	0.380962	0.030137	9.71214	ISG
ENSBTAG00000045588	ENSBTAT00000066038	-	0.388078	0.0267531	9.23071	ISG
ENSBTAG00000008021	ENSBTAT00000010544	-	0.521348	0.0410742	9.10352	ISG
ENSBTAG00000002416	ENSBTAT00000019081	-	0.251023	0.0144009	9.03909	ISG
ENSBTAG00000030913	ENSBTAT00000043742	Mx1	0.490481	0.0325621	8.74933	ISG
ENSBTAG00000008142	ENSBTAT00000010703	IFIH1	0.466525	0.0195137	8.74764	ISG
ENSBTAG00000019979	ENSBTAT00000026613	CMPK2	0.768877	0.0758505	8.22033	ISG
ENSBTAG00000020602	ENSBTAT00000027449	IDO1	0.253968	0.011919	8.12574	ISG
ENSBTAG00000031214	ENSBTAT00000012124	-	0.720323	0.0782288	8.03119	ISG
ENSBTAG00000018994	ENSBTAT00000025281	TNFSF10	0.322682	0.0126292	8.02174	ISG
ENSBTAG00000031750	ENSBTAT00000045018	PLAC8	0.520397	0.023622	8.01468	ISG
ENSBTAG00000016661	ENSBTAT00000053400	-	0.355111	0.0234531	7.76144	ISG
ENSBTAG00000011467	ENSBTAT00000015237	BATF2	0.284191	0.0282075	7.50897	ISG
ENSBTAG00000014857	ENSBTAT00000019785	-	0.142885	0.00795624	7.49429	ISG
ENSBTAG00000006951	ENSBTAT00000009126	LMO2	0.701588	0.0522914	7.37923	ISG
ENSBTAG00000046580	ENSBTAT00000065738	DHX58	0.439515	0.0389246	7.31231	ISG
ENSBTAG00000045907	ENSBTAT00000065347	-	0.617056	0.0663812	7.17229	ISG
ENSBTAG00000011563	ENSBTAT00000015363	-	0.443617	0.020649	7.13353	ISG
ENSBTAG00000003152	ENSBTAT00000004093	-	0.385502	0.0354767	7.11245	ISG
ENSBTAG00000014529	ENSBTAT00000006940	-	0.167535	0.00740219	7.08052	ISG
ENSBTAG00000001725	ENSBTAT00000039533	CXCL10	0.270186	0.0101954	6.91993	ISG
ENSBTAG00000038233	ENSBTAT00000055586	-	0.237036	0.0127486	6.89846	ISG
ENSBTAG00000018366	ENSBTAT00000030236	SLC15A3	0.581819	0.0564472	6.82221	ISG
ENSBTAG00000001143	ENSBTAT00000032697	-	0.222804	0.0123775	6.70589	ISG
ENSBTAG00000037634	ENSBTAT00000056121	-	0.2172	0.0122929	6.67597	ISG
ENSBTAG00000006846	ENSBTAT00000009025	-	0.43057	0.0388409	6.67128	ISG
ENSBTAG00000030932	ENSBTAT00000031066	IFI44L	0.20387	0.00749251	6.62019	ISG
ENSBTAG00000027655	ENSBTAT00000039829	TIFA	0.751853	0.0345874	6.53961	ISG
ENSBTAG00000038938	ENSBTAT00000056911	-	0.230384	0.0125984	6.39748	ISG
ENSBTAG00000012894	ENSBTAT00000061545	SAMD9	0.291711	0.00990516	6.37216	ISG
ENSBTAG00000007554	ENSBTAT00000009939	IFI6	0.651843	0.0552995	6.24976	ISG
ENSBTAG00000015727	ENSBTAT00000020877	-	0.29378	0.0145089	6.2401	ISG
ENSBTAG00000012462	ENSBTAT00000016532	MAP1LC3C	0.22213	0.0140721	6.19897	ISG
ENSBTAG00000017670	ENSBTAT00000023500	-	0.224326	0.012234	6.11497	ISG
ENSBTAG00000011343	ENSBTAT00000015077	XAF1	0.38885	0.0277544	6.06359	ISG
ENSBTAG00000015060	ENSBTAT00000020043	GBP5	0.113905	0.00560938	6.0536	ISG
ENSBTAG00000007881	ENSBTAT00000010366	IFIT1	0.313206	0.0147783	6.03281	ISG
ENSBTAG00000017233	ENSBTAT00000022896	-	0.284103	0.0163328	5.97532	ISG
ENSBTAG00000022489	ENSBTAT00000030444	RNF213	0.406954	0.0259355	5.9488	ISG
ENSBTAG00000037558	ENSBTAT00000022366	-	0.618204	0.0287356	-2.67957	IRG
ENSBTAG00000015618	ENSBTAT00000020744	GDF15	0.845432	0.0901288	-2.63579	IRG
ENSBTAG00000017285	ENSBTAT00000022973	FGF19	0.781546	0.0792683	-2.60543	IRG
ENSBTAG00000014127	ENSBTAT00000018774	PTGS2	0.463597	0.0194954	-2.40728	IRG
ENSBTAG00000007116	ENSBTAT00000009364	ARRDC3	0.362464	0.0157618	-2.34021	IRG
ENSBTAG00000007421	ENSBTAT00000009760	CDH5	0.689693	0.0586022	-2.26488	IRG
ENSBTAG00000016412	ENSBTAT00000002652	CDKN2B	0.765094	0.0487622	-2.25999	IRG
ENSBTAG00000008271	ENSBTAT00000010884	MEDAG	0.574502	0.0356306	-2.23673	IRG
ENSBTAG00000007746	ENSBTAT00000010187	AHR	0.362521	0.0192232	-2.175	IRG
ENSBTAG00000013160	ENSBTAT00000017496	GFRA4	0.911182	0.105125	-2.14421	IRG
ENSBTAG00000037778	ENSBTAT00000045994	-	0.616953	0.0290416	-2.11896	IRG
ENSBTAG00000017886	ENSBTAT00000023774	CABP7	0.65079	0.0556586	-2.0906	IRG
ENSBTAG00000012681	ENSBTAT00000016845	CORO2B	0.61711	0.0504518	-1.97438	IRG
ENSBTAG00000004010	ENSBTAT00000061502	PAPPA	0.555611	0.048333	-1.89844	IRG
ENSBTAG00000011115	ENSBTAT00000014758	CH25H	0.7539	0.0452335	-1.88786	IRG
ENSBTAG00000002170	ENSBTAT00000044049	NOVA1	0.286703	0.0163934	-1.84565	IRG
ENSBTAG00000008397	ENSBTAT00000011050	ZNF555	0.374487	0.0184247	-1.81174	IRG
ENSBTAG00000021969	ENSBTAT00000043605	KLHL29	0.607483	0.0506599	-1.75426	IRG
ENSBTAG00000020647	ENSBTAT00000027515	RASL11B	0.580081	0.0375	-1.71842	IRG
ENSBTAG00000010431	ENSBTAT00000035504	LURAP1L	0.545866	0.0327586	-1.70285	IRG
ENSBTAG00000047274	ENSBTAT00000063330	KIF21B	0.645616	0.0656784	-1.67935	IRG
ENSBTAG00000018020	ENSBTAT00000023990	GNAT1	0.443357	0.0360213	-1.67351	IRG
ENSBTAG00000034069	ENSBTAT00000016355	MAB21L1	0.735439	0.0433347	-1.6681	IRG
ENSBTAG00000006784	ENSBTAT00000061035	-	0.40474	0.0376585	-1.66431	IRG
ENSBTAG00000006432	ENSBTAT00000008433	KCNE4	0.437599	0.0281262	-1.65645	IRG
ENSBTAG00000014278	ENSBTAT00000018970	TBX2	0.854841	0.106343	-1.65383	IRG
ENSBTAG00000014791	ENSBTAT00000063885	CTH	0.380886	0.0170664	-1.64965	IRG
ENSBTAG00000017493	ENSBTAT00000032115	JADE1	0.588362	0.0479294	-1.64817	IRG
ENSBTAG00000006823	ENSBTAT00000008967	CMYA5	0.266342	0.0129453	-1.64749	IRG
ENSBTAG00000011224	ENSBTAT00000014907	CITED2	0.761975	0.0477922	-1.64354	IRG
ENSBTAG00000016058	ENSBTAT00000021370	FAM83B	0.531999	0.0276991	-1.63868	IRG
ENSBTAG00000040128	ENSBTAT00000061370	FZD4	0.566287	0.0421575	-1.63549	IRG
ENSBTAG00000008250	ENSBTAT00000010852	SPRY4	0.495463	0.0439506	-1.58385	IRG
ENSBTAG00000019630	ENSBTAT00000026153	RGL1	0.442508	0.0310722	-1.55448	IRG
ENSBTAG00000004415	ENSBTAT00000005788	-	0.360256	0.0197206	-1.54695	IRG
ENSBTAG00000000157	ENSBTAT00000066308	CCDC138	0.5438	0.036591	-1.53976	IRG
ENSBTAG00000019060	ENSBTAT00000025374	CLDN11	0.565154	0.0368393	-1.52779	IRG
ENSBTAG00000025246	ENSBTAT00000035414	ZIC2	0.988783	0.0845788	-1.51368	IRG
ENSBTAG00000004824	ENSBTAT00000006337	REEP1	0.454358	0.0250569	-1.50602	IRG
ENSBTAG00000001082	ENSBTAT00000001431	SH2D5	0.606306	0.0730949	-1.49466	IRG
ENSBTAG00000010371	ENSBTAT00000013689	CHAC1	0.384594	0.0367156	-1.48192	IRG
ENSBTAG00000017649	ENSBTAT00000023476	SCML1	0.427815	0.0219595	-1.4639	IRG
ENSBTAG00000010069	ENSBTAT00000013284	EGR1	0.488168	0.03634	-1.45895	IRG
ENSBTAG00000033304	ENSBTAT00000047341	C8orf4	0.464447	0.0207692	-1.45081	IRG
ENSBTAG00000021739	ENSBTAT00000028974	NPPB	0.683325	0.0584192	-1.44693	IRG
ENSBTAG00000001702	ENSBTAT00000002231	TMEM107	0.353265	0.0233702	-1.41832	IRG
ENSBTAG00000013689	ENSBTAT00000018191	MCTP2	0.566342	0.0339044	-1.38434	IRG
ENSBTAG00000039740	ENSBTAT00000055070	-	0.222629	0.0151154	-1.38074	IRG
ENSBTAG00000003074	ENSBTAT00000003997	SLC16A6	0.750982	0.0695469	-1.36647	IRG
ENSBTAG00000031962	ENSBTAT00000045319	RAB20	0.836764	0.095288	-1.34461	IRG
ENSBTAG00000002181	ENSBTAT00000002827	KHDRBS3	0.563616	0.0273711	Not_DE	Random
ENSBTAG00000018643	ENSBTAT00000024808	PRC1	0.560854	0.0331092	Not_DE	Random
ENSBTAG00000039363	ENSBTAT00000053925	-	0.388621	0.0292276	Not_DE	Random
ENSBTAG00000031767	ENSBTAT00000045046	-	0.984517	0.113022	Not_DE	Random
ENSBTAG00000020305	ENSBTAT00000027059	TOR1A	0.774924	0.0537482	Not_DE	Random
ENSBTAG00000047664	ENSBTAT00000063773	GNAZ	1.0524	0.113143	Not_DE	Random
ENSBTAG00000015651	ENSBTAT00000020788	-	0.597337	0.0626341	Not_DE	Random
ENSBTAG00000008132	ENSBTAT00000010692	SOX13	0.432784	0.0424727	Not_DE	Random
ENSBTAG00000016430	ENSBTAT00000021849	METTL8	0.28298	0.0104839	Not_DE	Random
ENSBTAG00000037580	ENSBTAT00000063646	MSANTD3	0.375507	0.0205656	Not_DE	Random
ENSBTAG00000008300	ENSBTAT00000010925	FN1	0.419813	0.0282214	Not_DE	Random
ENSBTAG00000004353	ENSBTAT00000005694	CNOT6L	0.297723	0.0136275	Not_DE	Random
ENSBTAG00000002878	ENSBTAT00000045854	CHRD	0.433749	0.0467671	Not_DE	Random
ENSBTAG00000001188	ENSBTAT00000001574	ROM1	0.275413	0.0259067	Not_DE	Random
ENSBTAG00000017912	ENSBTAT00000023807	OR7G2	0.112151	0.0051975	Not_DE	Random
ENSBTAG00000020626	ENSBTAT00000027486	ERCC6L2	0.279334	0.0104817	Not_DE	Random
ENSBTAG00000010798	ENSBTAT00000010823	SLC23A1	0.378114	0.0291311	Not_DE	Random
ENSBTAG00000006966	ENSBTAT00000035896	NRM	0.406184	0.0364346	Not_DE	Random
ENSBTAG00000017744	ENSBTAT00000057329	FAF2	0.409649	0.0229312	Not_DE	Random
ENSBTAG00000039011	ENSBTAT00000056946	HTR3D	0.243249	0.0169218	Not_DE	Random
ENSBTAG00000015177	ENSBTAT00000020194	PRSS23	0.623132	0.0464972	Not_DE	Random
ENSBTAG00000010647	ENSBTAT00000061120	NTRK2	0.614194	0.0426195	Not_DE	Random
ENSBTAG00000010311	ENSBTAT00000013616	MRM1	0.655032	0.0734017	Not_DE	Random
ENSBTAG00000022044	ENSBTAT00000029514	RAB35	0.621035	0.0522117	Not_DE	Random
ENSBTAG00000040518	ENSBTAT00000045444	-	0.371369	0.028169	Not_DE	Random
ENSBTAG00000021729	ENSBTAT00000028965	C4orf50	0.52305	0.0386941	Not_DE	Random
ENSBTAG00000015378	ENSBTAT00000030764	CCDC180	0.371346	0.0253378	Not_DE	Random
ENSBTAG00000012790	ENSBTAT00000016994	TRIAP1	0.463024	0.0219595	Not_DE	Random
ENSBTAG00000039620	ENSBTAT00000056520	SAPCD1	0.19508	0.0117188	Not_DE	Random
ENSBTAG00000021481	ENSBTAT00000028634	CA14	0.301843	0.0217391	Not_DE	Random
ENSBTAG00000013400	ENSBTAT00000017827	VIP	0.31302	0.0101266	Not_DE	Random
ENSBTAG00000016071	ENSBTAT00000021390	HHIP	0.505573	0.0288754	Not_DE	Random
ENSBTAG00000003474	ENSBTAT00000035769	RAB15	0.42449	0.0367171	Not_DE	Random
ENSBTAG00000014447	ENSBTAT00000037922	RPS6KA1	0.495652	0.0421995	Not_DE	Random
ENSBTAG00000034991	ENSBTAT00000049465	SLX4IP	0.347051	0.0225188	Not_DE	Random
ENSBTAG00000044068	ENSBTAT00000061274	VWC2	0.856896	0.0978173	Not_DE	Random
ENSBTAG00000006168	ENSBTAT00000008111	RBM45	0.553804	0.027451	Not_DE	Random
ENSBTAG00000018019	ENSBTAT00000023987	BCL11B	0.874303	0.103169	Not_DE	Random
ENSBTAG00000010001	ENSBTAT00000035318	RHOT1	0.445906	0.0175741	Not_DE	Random
ENSBTAG00000015394	ENSBTAT00000020461	FN3K	0.549816	0.0510114	Not_DE	Random
ENSBTAG00000015721	ENSBTAT00000020887	RAVER1	0.427975	0.0424528	Not_DE	Random
ENSBTAG00000025755	ENSBTAT00000036401	RNF212B	0.203123	0.0110865	Not_DE	Random
ENSBTAG00000030507	ENSBTAT00000044818	-	0.591853	0.045283	Not_DE	Random
ENSBTAG00000020144	ENSBTAT00000026831	GPR34	0.488901	0.0176991	Not_DE	Random
ENSBTAG00000018025	ENSBTAT00000023995	IQCG	0.307179	0.0132159	Not_DE	Random
ENSBTAG00000010647	ENSBTAT00000061120	NTRK2	0.614194	0.0426195	Not_DE	Random
ENSBTAG00000013691	ENSBTAT00000030772	OR2L13	0.208779	0.0106952	Not_DE	Random
ENSBTAG00000017162	ENSBTAT00000030845	STK39	0.701439	0.0346352	Not_DE	Random
ENSBTAG00000047061	ENSBTAT00000066145	NDOR1	0.54657	0.0598651	Not_DE	Random
ENSBTAG00000016063	ENSBTAT00000021383	DNER	0.562451	0.0404955	Not_DE	Random

## Sheet: Sheep
Ensembl gene ID	Enseml transcript ID	Gene Name	CpG (frequency normalised)	CG (raw frequency)	Log2FC	Class
ENSOARG00000014648	ENSOART00000015942	RSAD2	0.615315	0.0449129	11.0631	ISG
ENSOARG00000002839	ENSOART00000003071	-	0.326823	0.0212982	11.0064	ISG
ENSOARG00000010231	ENSOART00000011132	MX2	0.493605	0.0331675	10.3508	ISG
ENSOARG00000020741	ENSOART00000022596	TNFSF10	0.348018	0.0147059	10.285	ISG
ENSOARG00000011372	ENSOART00000012365	BATF2	0.353705	0.0378973	9.74292	ISG
ENSOARG00000017418	ENSOART00000018961	ZBP1	0.291032	0.0228484	9.69336	ISG
ENSOARG00000002173	ENSOART00000002343	PLAC8	0.616059	0.038674	9.69008	ISG
ENSOARG00000020215	ENSOART00000022008	-	0.327593	0.0234192	9.3368	ISG
ENSOARG00000015072	ENSOART00000016407	-	0.2768	0.015748	9.21411	ISG
ENSOARG00000016787	ENSOART00000018278	-	0.521107	0.0448179	9.03181	ISG
ENSOARG00000013440	ENSOART00000014619	IFI44	0.145325	0.00516987	8.99588	ISG
ENSOARG00000015169	ENSOART00000016507	IFIT2	0.413056	0.0237239	8.59231	ISG
ENSOARG00000002372	ENSOART00000002566	-	0.169286	0.00722482	8.53865	ISG
ENSOARG00000007233	ENSOART00000007867	ISG15	0.42118	0.038	8.26954	ISG
ENSOARG00000015297	ENSOART00000016648	GBP5	0.191028	0.010181	8.2136	ISG
ENSOARG00000002881	ENSOART00000003121	OAS1	0.250684	0.0131693	8.19787	ISG
ENSOARG00000001138	ENSOART00000001229	-	0.336789	0.0153846	8.14101	ISG
ENSOARG00000014731	ENSOART00000016036	DDX58	0.378655	0.0173084	8.13334	ISG
ENSOARG00000015414	ENSOART00000016770	-	0.223188	0.00961959	7.98557	ISG
ENSOARG00000025182	ENSOART00000027084	-	0.579888	0.0468085	7.91551	ISG
ENSOARG00000010964	ENSOART00000011925	ISG20	0.534776	0.0507812	7.7473	ISG
ENSOARG00000001815	ENSOART00000001952	-	0.340529	0.0260062	7.58923	ISG
ENSOARG00000010283	ENSOART00000011195	MX1	0.487881	0.0309645	7.26829	ISG
ENSOARG00000014800	ENSOART00000016107	IFIT3	0.251826	0.0138122	7.22946	ISG
ENSOARG00000015177	ENSOART00000016516	IFIT1	0.349031	0.0161383	7.09395	ISG
ENSOARG00000007427	ENSOART00000008083	EPSTI1	0.232457	0.0108108	6.82216	ISG
ENSOARG00000020472	ENSOART00000022294	CLDN1	0.4938	0.0377953	6.75561	ISG
ENSOARG00000018834	ENSOART00000020515	NLRC5	0.328586	0.0297945	6.63538	ISG
ENSOARG00000015432	ENSOART00000016792	-	0.156547	0.0091001	6.56101	ISG
ENSOARG00000009508	ENSOART00000010369	KIF5C	0.543839	0.0334122	6.52684	ISG
ENSOARG00000005617	ENSOART00000006117	TNFSF13B	0.641845	0.039261	6.50338	ISG
ENSOARG00000009097	ENSOART00000009914	OAS2	0.393866	0.0245594	6.23549	ISG
ENSOARG00000013421	ENSOART00000014603	IFI44L	0.267957	0.0106622	6.15896	ISG
ENSOARG00000020495	ENSOART00000022322	RTP4	0.191328	0.0100827	6.09077	ISG
ENSOARG00000014413	ENSOART00000015692	-	0.37635	0.0365854	6.08025	ISG
ENSOARG00000016748	ENSOART00000018236	-	0.411617	0.0354796	6.04746	ISG
ENSOARG00000008349	ENSOART00000009081	TACSTD2	0.531713	0.0325052	6.01119	ISG
ENSOARG00000018022	ENSOART00000019616	LMO2	0.663476	0.0549451	6.00543	ISG
ENSOARG00000006626	ENSOART00000007201	IRF7	0.643765	0.0659459	5.93606	ISG
ENSOARG00000015974	ENSOART00000017394	SLC15A3	0.433945	0.0362954	5.84614	ISG
ENSOARG00000000888	ENSOART00000000950	XAF1	0.381255	0.030095	5.84211	ISG
ENSOARG00000007065	ENSOART00000007688	MAP1LC3C	0.209046	0.0129741	5.76795	ISG
ENSOARG00000006142	ENSOART00000006681	IFIH1	0.451197	0.0195376	5.7369	ISG
ENSOARG00000020160	ENSOART00000021950	PARP14	0.313065	0.0144036	5.71396	ISG
ENSOARG00000015226	ENSOART00000016566	-	0.181642	0.00812536	5.61449	ISG
ENSOARG00000018615	ENSOART00000020258	SAMD9	0.259891	0.00885142	5.61442	ISG
ENSOARG00000000942	ENSOART00000001051	RNF213	0.371316	0.0236317	5.48393	ISG
ENSOARG00000005557	ENSOART00000006058	-	0.226804	0.0113895	5.48256	ISG
ENSOARG00000016510	ENSOART00000017977	-	0.157697	0.00699301	5.45478	ISG
ENSOARG00000000530	ENSOART00000000572	HERC5	0.493556	0.0234049	5.438	ISG
ENSOARG00000020116	ENSOART00000021901	BMF	0.250993	0.0216257	-2.3806	IRG
ENSOARG00000020935	ENSOART00000022807	SEMA6C	0.530622	0.0552505	-2.02272	IRG
ENSOARG00000002441	ENSOART00000002647	-	0.701277	0.041109	-1.84977	IRG
ENSOARG00000018640	ENSOART00000020287	RASL11B	0.572044	0.0496957	-1.83407	IRG
ENSOARG00000017752	ENSOART00000019317	AMIGO2	0.455401	0.0255591	-1.823	IRG
ENSOARG00000014938	ENSOART00000016263	ZNF395	0.465914	0.0470896	-1.81686	IRG
ENSOARG00000020193	ENSOART00000021996	C15orf52	0.400013	0.0436118	-1.81183	IRG
ENSOARG00000014206	ENSOART00000015476	RAB3IL1	0.4978	0.0502128	-1.80448	IRG
ENSOARG00000011029	ENSOART00000011998	N4BP2L1	0.489725	0.0290276	-1.74161	IRG
ENSOARG00000020648	ENSOART00000022495	KLHL24	0.267613	0.00826586	-1.7348	IRG
ENSOARG00000011418	ENSOART00000012411	AMIGO1	0.395305	0.0330858	-1.71609	IRG
ENSOARG00000016868	ENSOART00000018371	NYAP1	0.492353	0.0587734	-1.68789	IRG
ENSOARG00000006953	ENSOART00000007557	VMAC	0.733775	0.088	-1.64302	IRG
ENSOARG00000018712	ENSOART00000020369	SGSM1	0.626715	0.0584092	-1.64269	IRG
ENSOARG00000017653	ENSOART00000019209	FAM117B	0.554454	0.0407166	-1.61471	IRG
ENSOARG00000003908	ENSOART00000004247	IRF5	0.396304	0.0373582	-1.60224	IRG
ENSOARG00000006943	ENSOART00000007548	-	0.566556	0.0425764	-1.5897	IRG
ENSOARG00000006059	ENSOART00000006587	BEND7	0.451325	0.0272315	-1.58927	IRG
ENSOARG00000017714	ENSOART00000019272	CCDC184	0.735117	0.0782609	-1.58213	IRG
ENSOARG00000015942	ENSOART00000017362	USP2	0.573274	0.0488984	-1.57652	IRG
ENSOARG00000012565	ENSOART00000013664	YPEL2	0.655683	0.0421348	-1.55478	IRG
ENSOARG00000000917	ENSOART00000000982	-	0.62157	0.0714286	-1.52548	IRG
ENSOARG00000019353	ENSOART00000021076	TMEM169	0.296429	0.0212202	-1.50804	IRG
ENSOARG00000012274	ENSOART00000013344	TBXA2R	0.465859	0.0459519	-1.49907	IRG
ENSOARG00000005471	ENSOART00000005962	MEX3A	0.773318	0.086337	-1.47684	IRG
ENSOARG00000005767	ENSOART00000006277	SLC26A10	0.419617	0.0375469	-1.46725	IRG
ENSOARG00000019112	ENSOART00000020807	LTB4R	0.62913	0.0628466	-1.45149	IRG
ENSOARG00000002486	ENSOART00000002691	RRAD	0.9589	0.101942	-1.4449	IRG
ENSOARG00000006590	ENSOART00000007161	WNT9A	0.653831	0.0735608	-1.43715	IRG
ENSOARG00000003882	ENSOART00000004218	YPEL3	0.520565	0.0480167	-1.43614	IRG
ENSOARG00000020079	ENSOART00000021860	GPR176	0.399306	0.0287316	-1.4291	IRG
ENSOARG00000016400	ENSOART00000017859	CBX7	0.717077	0.0846047	-1.42209	IRG
ENSOARG00000003309	ENSOART00000003588	C11orf95	0.444613	0.0532787	-1.4116	IRG
ENSOARG00000009970	ENSOART00000010850	PIK3IP1	0.511366	0.0506799	-1.39295	IRG
ENSOARG00000002848	ENSOART00000003082	PLEKHH3	0.665376	0.0782123	-1.38671	IRG
ENSOARG00000006034	ENSOART00000006556	SIX2	0.499943	0.0406587	-1.38564	IRG
ENSOARG00000017121	ENSOART00000018634	KIF21B	0.624708	0.065724	-1.36505	IRG
ENSOARG00000019296	ENSOART00000021012	ZFHX2	0.397693	0.0414161	-1.3625	IRG
ENSOARG00000003565	ENSOART00000003869	EFNA4	0.415585	0.0377734	-1.35794	IRG
ENSOARG00000015319	ENSOART00000016669	KLF11	0.462273	0.0413793	-1.33928	IRG
ENSOARG00000019568	ENSOART00000021311	AGO4	0.420096	0.0240918	-1.31303	IRG
ENSOARG00000017997	ENSOART00000019588	FAM131B	0.48938	0.0439944	-1.30949	IRG
ENSOARG00000009239	ENSOART00000010060	BCL3	0.630372	0.069434	-1.30857	IRG
ENSOARG00000019636	ENSOART00000021384	LBH	0.454068	0.0347003	-1.30306	IRG
ENSOARG00000013947	ENSOART00000015187	PDXP	0.943893	0.124014	-1.30141	IRG
ENSOARG00000014005	ENSOART00000015251	ARRDC2	0.701724	0.072	-1.29027	IRG
ENSOARG00000013595	ENSOART00000014793	CPEB1	0.363002	0.0305344	-1.28874	IRG
ENSOARG00000010722	ENSOART00000011667	CREB3L3	0.418914	0.0379562	-1.28193	IRG
ENSOARG00000012720	ENSOART00000013829	-	0.237218	0.017869	-1.27626	IRG
ENSOARG00000012912	ENSOART00000014033	MAML3	0.455311	0.0395375	-1.2704	IRG
ENSOARG00000020696	ENSOART00000022549	ACTL6A	0.307304	0.0147401	Not-DE	Random
ENSOARG00000014558	ENSOART00000015850	LGR5	0.542936	0.0351341	Not-DE	Random
ENSOARG00000019518	ENSOART00000021256	TFAP2E	0.654773	0.0689917	Not-DE	Random
ENSOARG00000005012	ENSOART00000005458	NBR1	0.28807	0.0168092	Not-DE	Random
ENSOARG00000007465	ENSOART00000008136	PLXNA1	0.666106	0.0740815	Not-DE	Random
ENSOARG00000019071	ENSOART00000020767	MORC1	0.199736	0.00701262	Not-DE	Random
ENSOARG00000003120	ENSOART00000003384	TFAP4	0.631647	0.0642857	Not-DE	Random
ENSOARG00000016285	ENSOART00000017734	GDF-8	0.358824	0.0159716	Not-DE	Random
ENSOARG00000020546	ENSOART00000022382	USP39	0.632107	0.0403624	Not-DE	Random
ENSOARG00000000176	ENSOART00000000182	AATF	0.430699	0.0282852	Not-DE	Random
ENSOARG00000013819	ENSOART00000015043	GRB10	0.506843	0.0422993	Not-DE	Random
ENSOARG00000005835	ENSOART00000006353	XRCC2	0.498023	0.0215786	Not-DE	Random
ENSOARG00000017689	ENSOART00000019250	UBXN2A	0.177464	0.0064433	Not-DE	Random
ENSOARG00000001827	ENSOART00000001961	SLC25A29	0.765979	0.0956341	Not-DE	Random
ENSOARG00000015903	ENSOART00000017314	CEP72	0.63884	0.0572274	Not-DE	Random
ENSOARG00000008528	ENSOART00000009274	ZNF140	0.205411	0.00934579	Not-DE	Random
ENSOARG00000007720	ENSOART00000008403	PLPP1	0.524329	0.0245041	Not-DE	Random
ENSOARG00000017333	ENSOART00000018872	MPP4	0.479523	0.0309995	Not-DE	Random
ENSOARG00000005434	ENSOART00000005917	ZIC1	0.903122	0.0868444	Not-DE	Random
ENSOARG00000001240	ENSOART00000001325	PEF1	0.372867	0.0336037	Not-DE	Random
ENSOARG00000010910	ENSOART00000011864	-	0.87911	0.08166	Not-DE	Random
ENSOARG00000021093	ENSOART00000022981	FLG2	0.150435	0.00957103	Not-DE	Random
ENSOARG00000015402	ENSOART00000016758	GALNT7	0.298441	0.0125945	Not-DE	Random
ENSOARG00000018339	ENSOART00000019958	CSRP2BP	0.573409	0.0425608	Not-DE	Random
ENSOARG00000003473	ENSOART00000003773	ANGPTL7	0.532642	0.0454545	Not-DE	Random
ENSOARG00000005789	ENSOART00000006311	MED13L	0.381059	0.0207883	Not-DE	Random
ENSOARG00000014680	ENSOART00000015976	-	0.168907	0.00714678	Not-DE	Random
ENSOARG00000007740	ENSOART00000008426	PPP3CB	0.33007	0.013289	Not-DE	Random
ENSOARG00000010979	ENSOART00000011941	RHNO1	0.560604	0.0371812	Not-DE	Random
ENSOARG00000013106	ENSOART00000014247	PGM5	0.406638	0.0274277	Not-DE	Random
ENSOARG00000002168	ENSOART00000002372	OTOG	0.485024	0.0484821	Not-DE	Random
ENSOARG00000009539	ENSOART00000010387	ADCYAP1	0.869969	0.0777892	Not-DE	Random
ENSOARG00000004822	ENSOART00000005257	FBXO21	0.610998	0.0416834	Not-DE	Random
ENSOARG00000020057	ENSOART00000021837	-	0.952619	0.0783133	Not-DE	Random
ENSOARG00000010798	ENSOART00000011744	-	0.428276	0.0193906	Not-DE	Random
ENSOARG00000017345	ENSOART00000018880	SLC10A4	0.658443	0.0420267	Not-DE	Random
ENSOARG00000020699	ENSOART00000022553	FRMD6	0.454584	0.0273909	Not-DE	Random
ENSOARG00000020137	ENSOART00000021924	COMMD1	0.221595	0.00989854	Not-DE	Random
ENSOARG00000016384	ENSOART00000017842	CDK14	0.361473	0.0177807	Not-DE	Random
ENSOARG00000009061	ENSOART00000009870	PHYHD1	0.357724	0.0296128	Not-DE	Random
ENSOARG00000010605	ENSOART00000011539	ARCN1	0.302253	0.0139358	Not-DE	Random
ENSOARG00000012749	ENSOART00000013860	PCGF1	0.522409	0.0346598	Not-DE	Random
ENSOARG00000002368	ENSOART00000002565	-	0.512905	0.0317965	Not-DE	Random
ENSOARG00000012027	ENSOART00000013095	-	0.405282	0.0220378	Not-DE	Random
ENSOARG00000009003	ENSOART00000009804	TRIQK	0.189013	0.00742115	Not-DE	Random
ENSOARG00000001653	ENSOART00000001779	MAPK9	0.438282	0.0203466	Not-DE	Random
ENSOARG00000001080	ENSOART00000001154	-	0.23737	0.00890585	Not-DE	Random
ENSOARG00000002862	ENSOART00000003110	CD163	0.305236	0.0181247	Not-DE	Random
ENSOARG00000014446	ENSOART00000015727	TMEM87B	0.508685	0.0204734	Not-DE	Random
ENSOARG00000008180	ENSOART00000008908	PTPRS	0.614599	0.0581838	Not-DE	Random

## Sheet: Pig
Ensembl gene ID	Enseml transcript ID	Gene Name	CpG (frequency normalised)	CG (raw frequency)	Log2FC	Class
ENSSSCG00000008648	ENSSSCT00000050256	RSAD2	0.313513	0.0159941	12.8831	ISG
ENSSSCG00000010451	ENSSSCT00000035898	IFIT2	0.198028	0.00857189	11.3181	ISG
ENSSSCG00000006919	ENSSSCT00000053032	GBP4	0.479706	0.0256754	11.1398	ISG
ENSSSCG00000012076	ENSSSCT00000060954	MX2	0.487087	0.0297707	11.1358	ISG
ENSSSCG00000014618	ENSSSCT00000044829	-	0.316679	0.0151176	10.7927	ISG
ENSSSCG00000010452	ENSSSCT00000034495	IFIT3	0.204669	0.00768619	10.3543	ISG
ENSSSCG00000011874	ENSSSCT00000047299	PARP14	0.337185	0.0160916	10.3488	ISG
ENSSSCG00000030801	ENSSSCT00000044619	GBP6	0.391206	0.0245057	10.0872	ISG
ENSSSCG00000024867	ENSSSCT00000059007	ISG20	0.530919	0.0411687	9.51891	ISG
ENSSSCG00000001561	ENSSSCT00000053128	ETV7	0.308955	0.0238365	9.42181	ISG
ENSSSCG00000026943	ENSSSCT00000053410	MRAP2	0.199151	0.00975513	9.21381	ISG
ENSSSCG00000008647	ENSSSCT00000009460	CMPK2	0.75056	0.0578876	8.87038	ISG
ENSSSCG00000023178	ENSSSCT00000025376	BATF2	0.269229	0.0231832	8.83488	ISG
ENSSSCG00000030548	ENSSSCT00000030140	HERC5	0.462568	0.024177	8.46581	ISG
ENSSSCG00000007007	ENSSSCT00000007675	IDO1	0.260643	0.0107095	8.44252	ISG
ENSSSCG00000028711	ENSSSCT00000044416	CASP1	0.304934	0.0152217	8.19088	ISG
ENSSSCG00000009542	ENSSSCT00000010460	TNFSF13B	0.454763	0.0190331	7.83624	ISG
ENSSSCG00000030408	ENSSSCT00000058360	DDX58	0.487325	0.0241056	7.76916	ISG
ENSSSCG00000005211	ENSSSCT00000058965	CD274	0.279422	0.0109099	7.71815	ISG
ENSSSCG00000009720	ENSSSCT00000065233	DDX60	0.378106	0.0193189	7.70019	ISG
ENSSSCG00000015549	ENSSSCT00000016939	RNASEL	0.38243	0.0205795	7.65363	ISG
ENSSSCG00000007901	ENSSSCT00000051122	CIITA	0.405084	0.0344673	7.51074	ISG
ENSSSCG00000000148	ENSSSCT00000050902	-	0.28175	0.0159308	7.39468	ISG
ENSSSCG00000017754	ENSSSCT00000056748	-	0.441531	0.0386047	7.15668	ISG
ENSSSCG00000017416	ENSSSCT00000033560	DHX58	0.401035	0.0319716	7.11793	ISG
ENSSSCG00000009240	ENSSSCT00000065415	PLAC8	0.477101	0.0260366	7.08833	ISG
ENSSSCG00000006923	ENSSSCT00000030526	GBP2	0.329345	0.01884	7.07348	ISG
ENSSSCG00000015299	ENSSSCT00000016670	STEAP4	0.290441	0.013587	6.9614	ISG
ENSSSCG00000011876	ENSSSCT00000027313	DTX3L	0.408168	0.0204276	6.75498	ISG
ENSSSCG00000027855	ENSSSCT00000029636	SOCS1	0.984856	0.11432	6.71101	ISG
ENSSSCG00000007508	ENSSSCT00000008223	ZBP1	0.47082	0.0455192	6.60762	ISG
ENSSSCG00000012077	ENSSSCT00000034038	MX1	0.566678	0.0377834	6.59033	ISG
ENSSSCG00000009881	ENSSSCT00000045243	OAS2	0.364274	0.024158	6.58207	ISG
ENSSSCG00000021712	ENSSSCT00000054937	HERC6	0.483929	0.0253829	6.53252	ISG
ENSSSCG00000012853	ENSSSCT00000035232	IRF7	0.544934	0.0589849	6.11931	ISG
ENSSSCG00000013382	ENSSSCT00000049473	PLEKHA7	0.510988	0.0410831	6.11754	ISG
ENSSSCG00000000774	ENSSSCT00000064310	USP18	0.412637	0.0289687	6.07168	ISG
ENSSSCG00000017607	ENSSSCT00000019168	TMEM100	0.446406	0.0230382	5.95062	ISG
ENSSSCG00000011239	ENSSSCT00000012306	-	0.463058	0.0335885	5.88494	ISG
ENSSSCG00000015897	ENSSSCT00000061806	IFIH1	0.396539	0.015941	5.88366	ISG
ENSSSCG00000017146	ENSSSCT00000018666	RNF213	0.64676	0.0564861	5.84361	ISG
ENSSSCG00000027709	ENSSSCT00000053339	PARP9	0.295103	0.0153109	5.79038	ISG
ENSSSCG00000022312	ENSSSCT00000030848	RHPN2	0.527221	0.0312022	5.75241	ISG
ENSSSCG00000014672	ENSSSCT00000032023	TRIM6	0.469442	0.0296421	5.71595	ISG
ENSSSCG00000020906	ENSSSCT00000042290	TNFSF10	0.233291	0.00952122	5.6982	ISG
ENSSSCG00000023379	ENSSSCT00000030523	UBE2L6	0.545125	0.0487034	5.64494	ISG
ENSSSCG00000000623	ENSSSCT00000000669	BCL2L14	0.23499	0.0114286	5.58604	ISG
ENSSSCG00000009921	ENSSSCT00000010872	OASL	0.298412	0.0207885	5.5075	ISG
ENSSSCG00000027372	ENSSSCT00000041613	SAMD9	0.23623	0.00797916	5.45219	ISG
ENSSSCG00000021383	ENSSSCT00000030573	MB21D1	0.668917	0.0422976	5.44862	ISG
ENSSSCG00000022592	ENSSSCT00000032511	FIBIN	0.544221	0.0488189	-4.01303	IRG
ENSSSCG00000008953	ENSSSCT00000009807	CXCL8	0.180516	0.00537634	-3.70824	IRG
ENSSSCG00000006105	ENSSSCT00000033083	GEM	0.633039	0.0358852	-3.56079	IRG
ENSSSCG00000017983	ENSSSCT00000061496	PER1	0.45731	0.0355269	-2.7357	IRG
ENSSSCG00000015378	ENSSSCT00000046035	SP4	0.464547	0.021312	-2.7076	IRG
ENSSSCG00000017391	ENSSSCT00000018931	PLEKHH3	0.685822	0.081469	-2.69265	IRG
ENSSSCG00000008957	ENSSSCT00000009811	AMCF-II	0.456358	0.0196298	-2.55334	IRG
ENSSSCG00000002835	ENSSSCT00000052965	TOX3	0.313413	0.0211367	-2.47044	IRG
ENSSSCG00000007675	ENSSSCT00000044686	EPHB4	0.44523	0.0403469	-2.45418	IRG
ENSSSCG00000003509	ENSSSCT00000040339	SH2D5	0.379219	0.0324105	-2.40784	IRG
ENSSSCG00000008348	ENSSSCT00000009142	-	0.289474	0.0158035	-2.38513	IRG
ENSSSCG00000006359	ENSSSCT00000006968	ADAMTS4	0.384766	0.0340757	-2.33301	IRG
ENSSSCG00000004509	ENSSSCT00000023900	LIPG	0.373307	0.0214037	-2.31988	IRG
ENSSSCG00000012871	ENSSSCT00000058728	FGF19	0.582686	0.0504414	-2.29474	IRG
ENSSSCG00000003069	ENSSSCT00000003406	KCNN4	0.486659	0.0464151	-2.28711	IRG
ENSSSCG00000009865	ENSSSCT00000010813	TBX3	0.653296	0.0466811	-2.23106	IRG
ENSSSCG00000004549	ENSSSCT00000005024	RBPMS2	0.56569	0.0436917	-2.18916	IRG
ENSSSCG00000021597	ENSSSCT00000022312	PHLDA2	1.13477	0.119017	-2.17081	IRG
ENSSSCG00000027872	ENSSSCT00000063802	-	0.465074	0.0167501	-2.16714	IRG
ENSSSCG00000003928	ENSSSCT00000004344	PLK3	0.637509	0.0625733	-2.13124	IRG
ENSSSCG00000007067	ENSSSCT00000007738	JAG1	0.531542	0.0365081	-2.08548	IRG
ENSSSCG00000022447	ENSSSCT00000062704	F3	0.584981	0.0376061	-2.0603	IRG
ENSSSCG00000002681	ENSSSCT00000041478	HSDL1	0.692123	0.0428465	-2.03437	IRG
ENSSSCG00000003471	ENSSSCT00000046140	EPHA2	0.510442	0.0424746	-2.00961	IRG
ENSSSCG00000005201	ENSSSCT00000042261	UHRF2	0.374409	0.0156475	-2.00612	IRG
ENSSSCG00000027607	ENSSSCT00000034652	IER3	0.643505	0.0556984	-2.00049	IRG
ENSSSCG00000008090	ENSSSCT00000008863	IL1A	0.293407	0.0116279	-1.99369	IRG
ENSSSCG00000003112	ENSSSCT00000003452	-	0.734228	0.101549	-1.97682	IRG
ENSSSCG00000017962	ENSSSCT00000053717	-	0.561988	0.0588699	-1.97672	IRG
ENSSSCG00000026516	ENSSSCT00000023583	EPHB3	0.514629	0.0483079	-1.94579	IRG
ENSSSCG00000007476	ENSSSCT00000008182	KCNG1	0.544839	0.0461894	-1.90524	IRG
ENSSSCG00000013333	ENSSSCT00000042207	BDNF	0.645947	0.0454287	-1.90236	IRG
ENSSSCG00000001906	ENSSSCT00000052395	CYP1A1	0.202714	0.0140767	-1.90043	IRG
ENSSSCG00000010544	ENSSSCT00000063985	DNMBP	0.508655	0.0375783	-1.88721	IRG
ENSSSCG00000006296	ENSSSCT00000045595	ATP1B1	0.54392	0.0290631	-1.8608	IRG
ENSSSCG00000028964	ENSSSCT00000024309	PIM2	0.490834	0.0362991	-1.84083	IRG
ENSSSCG00000003157	ENSSSCT00000037419	LIN7B	0.668597	0.0710259	-1.83596	IRG
ENSSSCG00000008207	ENSSSCT00000008988	RPIA	0.578937	0.0368764	-1.83036	IRG
ENSSSCG00000014168	ENSSSCT00000054141	ELL2	0.407049	0.0167812	-1.82753	IRG
ENSSSCG00000009676	ENSSSCT00000041621	ZNF395	0.47183	0.0368952	-1.81019	IRG
ENSSSCG00000010600	ENSSSCT00000062906	CALHM2	0.391616	0.0327198	-1.79648	IRG
ENSSSCG00000014056	ENSSSCT00000038286	RNF44	0.359172	0.0309206	-1.77536	IRG
ENSSSCG00000006718	ENSSSCT00000007359	ZNF697	0.802435	0.0869792	-1.76841	IRG
ENSSSCG00000008593	ENSSSCT00000044456	KLHL29	0.663505	0.058365	-1.76673	IRG
ENSSSCG00000027030	ENSSSCT00000022656	BDKRB2	0.575024	0.0504323	-1.7558	IRG
ENSSSCG00000003797	ENSSSCT00000004202	DIRAS3	0.714605	0.0488523	-1.74186	IRG
ENSSSCG00000003669	ENSSSCT00000004065	MFSD2A	0.408646	0.0290766	-1.73597	IRG
ENSSSCG00000004439	ENSSSCT00000004904	TSPYL4	0.601086	0.0484243	-1.71629	IRG
ENSSSCG00000006474	ENSSSCT00000031509	-	0.228177	0.0191909	-1.71345	IRG
ENSSSCG00000006530	ENSSSCT00000051913	EFNA1	0.268527	0.020839	-1.71323	IRG
ENSSSCG00000015952	ENSSSCT00000017369	HAT1	0.399217	0.0144695	Not_DE	Random
ENSSSCG00000006090	ENSSSCT00000048089	MTERF3	0.377402	0.0158366	Not_DE	Random
ENSSSCG00000016755	ENSSSCT00000061171	POLM	0.455383	0.0405961	Not_DE	Random
ENSSSCG00000011560	ENSSSCT00000012651	CRELD1	0.420483	0.0376	Not_DE	Random
ENSSSCG00000008389	ENSSSCT00000054449	PAPOLG	0.358366	0.0134742	Not_DE	Random
ENSSSCG00000027272	ENSSSCT00000052966	-	0.447757	0.023259	Not_DE	Random
ENSSSCG00000030606	ENSSSCT00000032477	-	0.462255	0.0186335	Not_DE	Random
ENSSSCG00000030033	ENSSSCT00000027442	ACSM4	0.417121	0.0235975	Not_DE	Random
ENSSSCG00000006149	ENSSSCT00000006742	-	0.376071	0.0130293	Not_DE	Random
ENSSSCG00000001726	ENSSSCT00000001930	ADGRF1	0.414843	0.0233692	Not_DE	Random
ENSSSCG00000029034	ENSSSCT00000029520	COX4I1	0.884864	0.0876963	Not_DE	Random
ENSSSCG00000002838	ENSSSCT00000038390	ZNF423	0.568448	0.0466274	Not_DE	Random
ENSSSCG00000004588	ENSSSCT00000005069	CCNB2	0.376106	0.0186183	Not_DE	Random
ENSSSCG00000026145	ENSSSCT00000035942	RAG1	0.423941	0.0283308	Not_DE	Random
ENSSSCG00000013911	ENSSSCT00000015197	TMEM59L	0.326289	0.0287865	Not_DE	Random
ENSSSCG00000012100	ENSSSCT00000013234	PNPLA4	0.691132	0.0561331	Not_DE	Random
ENSSSCG00000015300	ENSSSCT00000016671	ZNF804B	0.261739	0.0114975	Not_DE	Random
ENSSSCG00000028655	ENSSSCT00000024844	RAB18	0.299772	0.011194	Not_DE	Random
ENSSSCG00000016969	ENSSSCT00000018478	-	0.373602	0.0152284	Not_DE	Random
ENSSSCG00000011872	ENSSSCT00000065227	SEMA5B	0.500032	0.049063	Not_DE	Random
ENSSSCG00000016245	ENSSSCT00000017689	-	0.296644	0.019702	Not_DE	Random
ENSSSCG00000030486	ENSSSCT00000040945	-	0.384206	0.0140735	Not_DE	Random
ENSSSCG00000006121	ENSSSCT00000006713	TMEM55A	0.408104	0.01386	Not_DE	Random
ENSSSCG00000005917	ENSSSCT00000044691	HSF1	0.524642	0.060518	Not_DE	Random
ENSSSCG00000020924	ENSSSCT00000022534	MC1R	0.694178	0.0779626	Not_DE	Random
ENSSSCG00000011494	ENSSSCT00000012577	-	0.672746	0.0365778	Not_DE	Random
ENSSSCG00000009138	ENSSSCT00000043329	CFI	0.374391	0.016055	Not_DE	Random
ENSSSCG00000012097	ENSSSCT00000030495	NLGN4X	0.743023	0.0592486	Not_DE	Random
ENSSSCG00000024954	ENSSSCT00000028925	FGF1	0.352295	0.0225645	Not_DE	Random
ENSSSCG00000027565	ENSSSCT00000042796	HMHA1	0.451592	0.0449219	Not_DE	Random
ENSSSCG00000001091	ENSSSCT00000001187	KIAA0319	0.390296	0.0281845	Not_DE	Random
ENSSSCG00000018029	ENSSSCT00000065977	-	0.377281	0.0200741	Not_DE	Random
ENSSSCG00000009228	ENSSSCT00000036195	MAPK10	0.379993	0.0199059	Not_DE	Random
ENSSSCG00000007941	ENSSSCT00000037601	CDIP1	0.322929	0.030018	Not_DE	Random
ENSSSCG00000025252	ENSSSCT00000046316	PEX5	0.419093	0.0346508	Not_DE	Random
ENSSSCG00000007606	ENSSSCT00000026054	TRRAP	0.651401	0.0523775	Not_DE	Random
ENSSSCG00000007499	ENSSSCT00000008209	TFAP2C	0.708215	0.0473851	Not_DE	Random
ENSSSCG00000004465	ENSSSCT00000004932	-	0.497452	0.026764	Not_DE	Random
ENSSSCG00000024134	ENSSSCT00000048543	MGLL	0.355487	0.0310219	Not_DE	Random
ENSSSCG00000015443	ENSSSCT00000016824	DLD	0.398462	0.0143722	Not_DE	Random
ENSSSCG00000001924	ENSSSCT00000044273	BBS4	0.296034	0.017301	Not_DE	Random
ENSSSCG00000007809	ENSSSCT00000008557	SPNS1	0.630313	0.0625395	Not_DE	Random
ENSSSCG00000005124	ENSSSCT00000005649	IFT74	0.479973	0.0165711	Not_DE	Random
ENSSSCG00000010592	ENSSSCT00000011586	AS3MT	0.419885	0.0225851	Not_DE	Random
ENSSSCG00000012273	ENSSSCT00000034750	USP11	0.665684	0.0608167	Not_DE	Random
ENSSSCG00000003699	ENSSSCT00000004098	GREB1L	0.495611	0.0331463	Not_DE	Random
ENSSSCG00000010644	ENSSSCT00000011643	-	0.399884	0.0170885	Not_DE	Random
ENSSSCG00000030337	ENSSSCT00000047715	NYAP1	0.487896	0.0389694	Not_DE	Random
ENSSSCG00000010972	ENSSSCT00000012009	DCTN3	0.352661	0.0251518	Not_DE	Random
ENSSSCG00000012963	ENSSSCT00000014169	SART1	0.773685	0.0787897	Not_DE	Random

## Sheet: Horse
Ensembl gene ID	Enseml transcript ID	Gene Name	CpG (frequency normalised)	CG (raw frequency)	Log2FC	Class
ENSECAG00000017220	ENSECAT00000018480	MX2	0.629469	0.04116	11.8169	ISG
ENSECAG00000010153	ENSECAT00000010390	IFIT3	0.233116	0.0108905	10.8513	ISG
ENSECAG00000024167	ENSECAT00000026051	DDX60	0.314738	0.0117188	10.4729	ISG
ENSECAG00000004433	ENSECAT00000004408	IFIT1	0.272773	0.012436	10.3686	ISG
ENSECAG00000011776	ENSECAT00000013410	MX1	0.550219	0.0341748	10.0556	ISG
ENSECAG00000009020	ENSECAT00000009160	IFI44	0.299671	0.0125209	9.23348	ISG
ENSECAG00000000284	ENSECAT00000000410	-	0.244598	0.0141243	9.16155	ISG
ENSECAG00000010185	ENSECAT00000010526	-	0.325267	0.0167151	9.1239	ISG
ENSECAG00000015034	ENSECAT00000015699	PLAC8	0.49407	0.0252101	8.98261	ISG
ENSECAG00000007881	ENSECAT00000008541	IFIH1	0.45046	0.0191684	8.94261	ISG
ENSECAG00000011439	ENSECAT00000012002	DHX58	0.458712	0.0409091	8.9211	ISG
ENSECAG00000009618	ENSECAT00000009875	IFI44L	0.41339	0.016092	8.85697	ISG
ENSECAG00000013300	ENSECAT00000013951	CXCL10	0.323014	0.0157593	8.85514	ISG
ENSECAG00000019411	ENSECAT00000020769	HERC6	0.327538	0.0152964	8.79309	ISG
ENSECAG00000000910	ENSECAT00000000769	-	0.421864	0.0338983	8.65639	ISG
ENSECAG00000001324	ENSECAT00000001183	ISG15	0.469781	0.049569	8.42051	ISG
ENSECAG00000009744	ENSECAT00000010020	IRF7	0.478673	0.0517621	8.26099	ISG
ENSECAG00000021220	ENSECAT00000022942	-	0.291504	0.0159442	8.20245	ISG
ENSECAG00000008906	ENSECAT00000009079	PARP15	0.390815	0.0177706	8.05572	ISG
ENSECAG00000000197	ENSECAT00000000204	TLR3	0.263473	0.00972502	7.88406	ISG
ENSECAG00000024961	ENSECAT00000026936	XAF1	0.450664	0.031185	7.84865	ISG
ENSECAG00000024062	ENSECAT00000025859	DDX60L	0.325224	0.0116811	7.82479	ISG
ENSECAG00000010055	ENSECAT00000010440	RSAD2	0.543791	0.0371353	7.64992	ISG
ENSECAG00000018752	ENSECAT00000019827	APOL6	0.498163	0.0378198	7.57596	ISG
ENSECAG00000019309	ENSECAT00000020835	GBP2	0.343856	0.0206398	7.56268	ISG
ENSECAG00000008809	ENSECAT00000009076	OAS3	0.61123	0.0592814	7.51968	ISG
ENSECAG00000006840	ENSECAT00000006805	B3GNT7	0.64665	0.0606816	7.47456	ISG
ENSECAG00000014519	ENSECAT00000015230	ETV7	0.494002	0.0496183	7.34057	ISG
ENSECAG00000001481	ENSECAT00000001358	SAMD9L	0.294584	0.0105175	7.2968	ISG
ENSECAG00000014645	ENSECAT00000015284	OASL	0.290088	0.0190699	7.22409	ISG
ENSECAG00000015395	ENSECAT00000016316	HERC5	0.397954	0.0183201	7.12968	ISG
ENSECAG00000014422	ENSECAT00000015485	OAS2	0.457464	0.029859	6.88974	ISG
ENSECAG00000001399	ENSECAT00000001207	SAMD9	0.300152	0.0100713	6.81924	ISG
ENSECAG00000002575	ENSECAT00000002542	-	0.231388	0.0113964	6.68684	ISG
ENSECAG00000017185	ENSECAT00000018142	ZBP1	0.491712	0.0435876	6.47908	ISG
ENSECAG00000016312	ENSECAT00000017256	CD274	0.363637	0.0181406	6.43291	ISG
ENSECAG00000019932	ENSECAT00000021892	-	0.449517	0.0351603	6.35688	ISG
ENSECAG00000023264	ENSECAT00000024871	RTP4	0.272722	0.0215128	6.30981	ISG
ENSECAG00000021989	ENSECAT00000023725	DDX58	0.501504	0.0242958	6.29234	ISG
ENSECAG00000012132	ENSECAT00000012622	-	0.427259	0.0308483	6.13542	ISG
ENSECAG00000020878	ENSECAT00000022260	-	0.214693	0.00753425	6.04346	ISG
ENSECAG00000019391	ENSECAT00000020632	TNFSF10	0.375669	0.0177384	6.04175	ISG
ENSECAG00000010036	ENSECAT00000010397	SLC15A3	0.520254	0.0490323	6.02914	ISG
ENSECAG00000019637	ENSECAT00000020872	LGALS12	0.51289	0.04617	6.01026	ISG
ENSECAG00000016217	ENSECAT00000017426	RNF213	0.475554	0.0320774	5.97285	ISG
ENSECAG00000008363	ENSECAT00000008798	SLC4A9	0.291669	0.0257784	5.87484	ISG
ENSECAG00000017394	ENSECAT00000018556	ZC3HAV1	0.524532	0.0304601	5.68404	ISG
ENSECAG00000018056	ENSECAT00000019058	BATF2	0.384616	0.0415648	5.65145	ISG
ENSECAG00000000968	ENSECAT00000001296	-	0.6451	0.0498221	5.64843	ISG
ENSECAG00000010605	ENSECAT00000011038	UBE2L6	0.531917	0.0488656	5.56152	ISG
ENSECAG00000005942	ENSECAT00000005865	-	0.568725	0.028481	-1.31954	IRG
ENSECAG00000009253	ENSECAT00000009409	IRAK1BP1	0.379312	0.0140351	-1.10828	IRG
ENSECAG00000024458	ENSECAT00000026326	KCTD7	0.515445	0.0459941	-0.976926	IRG
ENSECAG00000019990	ENSECAT00000021815	WNK2	0.58618	0.0661392	-0.934405	IRG
ENSECAG00000012686	ENSECAT00000013524	SNCAIP	0.270563	0.0146594	-0.916759	IRG
ENSECAG00000011501	ENSECAT00000011898	ZNF215	0.235301	0.010263	-0.893109	IRG
ENSECAG00000004841	ENSECAT00000004715	-	0.273775	0.0168067	-0.890775	IRG
ENSECAG00000015140	ENSECAT00000016251	LIPG	0.469748	0.0324221	-0.87026	IRG
ENSECAG00000020971	ENSECAT00000022372	RND1	0.330387	0.0251648	-0.848955	IRG
ENSECAG00000012053	ENSECAT00000012547	FBXL16	0.685123	0.0732729	-0.82046	IRG
ENSECAG00000019060	ENSECAT00000020481	ESYT3	0.383609	0.0306775	-0.814639	IRG
ENSECAG00000008094	ENSECAT00000008414	BCL11A	0.737797	0.0606167	-0.800863	IRG
ENSECAG00000018456	ENSECAT00000019547	CMTM4	0.601083	0.0385233	-0.796655	IRG
ENSECAG00000013731	ENSECAT00000014465	STC1	0.303517	0.0156951	-0.778005	IRG
ENSECAG00000005958	ENSECAT00000005997	EFNA4	0.400955	0.0361351	-0.767675	IRG
ENSECAG00000011659	ENSECAT00000012277	KIAA1549	0.531074	0.0378856	-0.760103	IRG
ENSECAG00000008932	ENSECAT00000009185	SYT17	0.737794	0.0579119	-0.745809	IRG
ENSECAG00000019798	ENSECAT00000020976	EDNRA	0.382035	0.0199587	-0.720552	IRG
ENSECAG00000024026	ENSECAT00000025833	-	0.478984	0.0412121	-0.718522	IRG
ENSECAG00000021000	ENSECAT00000022813	PAX6	0.567186	0.040832	-0.709611	IRG
ENSECAG00000009577	ENSECAT00000009934	HSDL1	0.563371	0.0342742	-0.708101	IRG
ENSECAG00000000487	ENSECAT00000000464	SYNM	0.563734	0.0387056	-0.707041	IRG
ENSECAG00000005619	ENSECAT00000005606	-	0.512328	0.0230326	-0.705294	IRG
ENSECAG00000019549	ENSECAT00000020702	CERS6	0.457196	0.0257857	-0.701468	IRG
ENSECAG00000020846	ENSECAT00000022448	PDE7B	0.530097	0.0354523	-0.694742	IRG
ENSECAG00000022300	ENSECAT00000023761	STOX1	0.233423	0.0107887	-0.689395	IRG
ENSECAG00000018280	ENSECAT00000019763	TACC2	0.364679	0.0301804	-0.686609	IRG
ENSECAG00000000746	ENSECAT00000001371	KIF3C	0.398162	0.0338325	-0.683594	IRG
ENSECAG00000023053	ENSECAT00000024750	UBE3D	0.351887	0.0215332	-0.673077	IRG
ENSECAG00000008199	ENSECAT00000008434	PDZD2	0.342253	0.0262004	-0.663873	IRG
ENSECAG00000003291	ENSECAT00000003211	AMIGO1	0.323564	0.0247479	-0.651132	IRG
ENSECAG00000018803	ENSECAT00000020298	PGM2L1	0.50247	0.0269759	-0.650992	IRG
ENSECAG00000013124	ENSECAT00000013680	BCL3	0.523478	0.0557587	-0.650506	IRG
ENSECAG00000020891	ENSECAT00000022271	SLC29A3	0.516197	0.0459219	-0.635447	IRG
ENSECAG00000012161	ENSECAT00000012649	ZNF711	0.224324	0.00814212	-0.630243	IRG
ENSECAG00000011749	ENSECAT00000012167	MSX2	0.765964	0.0736434	-0.627529	IRG
ENSECAG00000007355	ENSECAT00000007440	PIK3IP1	0.504608	0.0485934	-0.625807	IRG
ENSECAG00000017665	ENSECAT00000018654	TP53INP1	0.194675	0.0102041	-0.624779	IRG
ENSECAG00000017977	ENSECAT00000019192	-	0.294646	0.0158827	-0.623347	IRG
ENSECAG00000000134	ENSECAT00000000118	MEGF9	0.711591	0.0562361	-0.621139	IRG
ENSECAG00000019725	ENSECAT00000020888	SYT11	0.42299	0.0331421	-0.618992	IRG
ENSECAG00000022831	ENSECAT00000024369	-	0.379563	0.0150716	-0.608409	IRG
ENSECAG00000010191	ENSECAT00000010448	PYGO1	0.378905	0.0149813	-0.606921	IRG
ENSECAG00000017385	ENSECAT00000018305	ZC3HAV1L	0.482728	0.031068	-0.60223	IRG
ENSECAG00000000588	ENSECAT00000002292	SEMA6C	0.45681	0.0440939	-0.599856	IRG
ENSECAG00000023990	ENSECAT00000025731	ITPK1	0.792031	0.0773381	-0.591266	IRG
ENSECAG00000012987	ENSECAT00000013693	DIXDC1	0.411692	0.027439	-0.590997	IRG
ENSECAG00000019478	ENSECAT00000020829	CCDC158	0.454859	0.0212034	-0.589202	IRG
ENSECAG00000022090	ENSECAT00000023534	TXNRD3	0.409314	0.0215241	-0.588878	IRG
ENSECAG00000005835	ENSECAT00000005753	KCTD21	0.380764	0.0292887	-0.584863	IRG
ENSECAG00000007994	ENSECAT00000008290	TBXT	0.646656	0.0593343	Not_DE	Random
ENSECAG00000015925	ENSECAT00000017275	EIF4A3	0.798116	0.0532787	Not_DE	Random
ENSECAG00000004515	ENSECAT00000004391	-	0.376416	0.0290381	Not_DE	Random
ENSECAG00000023637	ENSECAT00000025540	ADAM33	0.538024	0.0602461	Not_DE	Random
ENSECAG00000006857	ENSECAT00000006934	DCAF10	0.411854	0.0201389	Not_DE	Random
ENSECAG00000004288	ENSECAT00000006084	CTSV	0.229216	0.012884	Not_DE	Random
ENSECAG00000019556	ENSECAT00000020843	NUDT9	0.297086	0.0153404	Not_DE	Random
ENSECAG00000010815	ENSECAT00000011133	-	0.604492	0.0530086	Not_DE	Random
ENSECAG00000018963	ENSECAT00000020273	COLEC12	0.408916	0.027535	Not_DE	Random
ENSECAG00000002353	ENSECAT00000002252	-	0.798391	0.0762195	Not_DE	Random
ENSECAG00000006596	ENSECAT00000006543	-	0.0806494	0.00253807	Not_DE	Random
ENSECAG00000017941	ENSECAT00000019094	-	0.698151	0.0542373	Not_DE	Random
ENSECAG00000015199	ENSECAT00000016551	-	0.502718	0.0353982	Not_DE	Random
ENSECAG00000025069	ENSECAT00000027055	CTRC	0.616249	0.0604534	Not_DE	Random
ENSECAG00000006594	ENSECAT00000006542	-	0.382153	0.0297297	Not_DE	Random
ENSECAG00000000749	ENSECAT00000002548	DLD	0.367886	0.0160692	Not_DE	Random
ENSECAG00000019120	ENSECAT00000020255	-	0.28472	0.0134666	Not_DE	Random
ENSECAG00000023245	ENSECAT00000024848	-	0.139659	0.00544959	Not_DE	Random
ENSECAG00000002056	ENSECAT00000001879	-	0.044253	0.00162866	Not_DE	Random
ENSECAG00000022538	ENSECAT00000024038	-	0.223712	0.0166945	Not_DE	Random
ENSECAG00000007453	ENSECAT00000007854	PCGF2	0.50863	0.0415867	Not_DE	Random
ENSECAG00000019260	ENSECAT00000020608	FTSJ1	0.421912	0.0371058	Not_DE	Random
ENSECAG00000011406	ENSECAT00000011844	ST8SIA4	0.387967	0.0166297	Not_DE	Random
ENSECAG00000020326	ENSECAT00000022165	CLSTN3	0.4381	0.0368159	Not_DE	Random
ENSECAG00000023965	ENSECAT00000025732	SCNM1	0.403089	0.0311653	Not_DE	Random
ENSECAG00000021533	ENSECAT00000022903	MAP3K7CL	0.345513	0.0174757	Not_DE	Random
ENSECAG00000020785	ENSECAT00000022198	SLC25A38	0.414881	0.0315315	Not_DE	Random
ENSECAG00000010406	ENSECAT00000010684	AHSP	0.179793	0.0110294	Not_DE	Random
ENSECAG00000017610	ENSECAT00000018569	-	0.0673391	0.00166945	Not_DE	Random
ENSECAG00000012485	ENSECAT00000012970	CDS2	0.374295	0.0221675	Not_DE	Random
ENSECAG00000015834	ENSECAT00000028985	-	0.359925	0.0166304	Not_DE	Random
ENSECAG00000023920	ENSECAT00000025647	ARMCX6	0.396513	0.0263852	Not_DE	Random
ENSECAG00000007156	ENSECAT00000008075	EP400	0.494396	0.0416844	Not_DE	Random
ENSECAG00000007968	ENSECAT00000008125	COX5B	0.482363	0.0381356	Not_DE	Random
ENSECAG00000022709	ENSECAT00000024242	FUNDC1	0.460527	0.0231278	Not_DE	Random
ENSECAG00000000070	ENSECAT00000000060	-	0.350653	0.0122908	Not_DE	Random
ENSECAG00000009327	ENSECAT00000010275	EP300	0.327491	0.0209166	Not_DE	Random
ENSECAG00000008514	ENSECAT00000008612	ATP5G3	0.620884	0.0373692	Not_DE	Random
ENSECAG00000020472	ENSECAT00000021754	KDSR	0.549096	0.0274941	Not_DE	Random
ENSECAG00000017013	ENSECAT00000018069	MRPL4	0.747403	0.0885417	Not_DE	Random
ENSECAG00000020136	ENSECAT00000021402	-	0.506063	0.0506329	Not_DE	Random
ENSECAG00000024703	ENSECAT00000026768	APAF1	0.29169	0.0117324	Not_DE	Random
ENSECAG00000007799	ENSECAT00000007852	-	0.193708	0.00578035	Not_DE	Random
ENSECAG00000020088	ENSECAT00000021470	NOSTRIN	0.428004	0.0193798	Not_DE	Random
ENSECAG00000022487	ENSECAT00000024000	-	0.427711	0.036352	Not_DE	Random
ENSECAG00000024137	ENSECAT00000025967	ENDOU	0.515298	0.0406886	Not_DE	Random
ENSECAG00000018402	ENSECAT00000019960	RPS6KA4	0.823468	0.0912844	Not_DE	Random
ENSECAG00000003192	ENSECAT00000003107	FTL	0.504038	0.0381125	Not_DE	Random
ENSECAG00000008997	ENSECAT00000009332	COPS6	0.641116	0.0460922	Not_DE	Random
ENSECAG00000021540	ENSECAT00000022964	HTR2C	0.547688	0.0237494	Not_DE	Random

## Sheet: Dog
Ensembl gene ID	Enseml transcript ID	Gene Name	CpG (frequency normalised)	CG (raw frequency)	Log2FC	Class
ENSCAFG00000010172	ENSCAFT00000016155	MX1	0.486653	0.0316293	13.5942	ISG
ENSCAFG00000009617	ENSCAFT00000015282	IFIT1	0.155563	0.00694225	13.0254	ISG
ENSCAFG00000003293	ENSCAFT00000005279	RSAD2	0.407947	0.0179512	12.6728	ISG
ENSCAFG00000028829	ENSCAFT00000020092	-	0.11201	0.00655738	12.5483	ISG
ENSCAFG00000016252	ENSCAFT00000025792	-	0.14156	0.00643452	11.1149	ISG
ENSCAFG00000000502	ENSCAFT00000036952	-	0.152985	0.00714853	10.9677	ISG
ENSCAFG00000019348	ENSCAFT00000030747	ISG15	0.194592	0.0145798	10.9247	ISG
ENSCAFG00000006557	ENSCAFT00000010569	IRF7	0.477553	0.0521236	10.6876	ISG
ENSCAFG00000031614	ENSCAFT00000048134	IFIT3	0.183385	0.00919118	10.6191	ISG
ENSCAFG00000008584	ENSCAFT00000036612	CXCL10	0.153702	0.0052356	10.4237	ISG
ENSCAFG00000012657	ENSCAFT00000020089	-	0.224911	0.01059	10.3573	ISG
ENSCAFG00000031602	ENSCAFT00000048073	XAF1	0.363613	0.0327232	10.2189	ISG
ENSCAFG00000000498	ENSCAFT00000000784	-	0.181094	0.00818076	10.0318	ISG
ENSCAFG00000023783	ENSCAFT00000029666	ZBP1	0.465466	0.0406442	9.97245	ISG
ENSCAFG00000009612	ENSCAFT00000015279	IFIT2	0.239882	0.0110931	9.89235	ISG
ENSCAFG00000010167	ENSCAFT00000016149	MX2	0.504903	0.0335589	9.64707	ISG
ENSCAFG00000029051	ENSCAFT00000044397	-	0.16515	0.00652647	9.40186	ISG
ENSCAFG00000000497	ENSCAFT00000000781	-	0.105619	0.00631199	9.18199	ISG
ENSCAFG00000031353	ENSCAFT00000043275	BST2	0.256315	0.0201869	8.94424	ISG
ENSCAFG00000024867	ENSCAFT00000010123	TRIM22	0.151495	0.0074124	8.82881	ISG
ENSCAFG00000024087	ENSCAFT00000037290	MB21D1	1.01484	0.0827629	8.75383	ISG
ENSCAFG00000000915	ENSCAFT00000001421	RFX6	0.390606	0.0175236	8.62031	ISG
ENSCAFG00000020342	ENSCAFT00000047447	IFI44	0.200982	0.00826121	8.4866	ISG
ENSCAFG00000001689	ENSCAFT00000044769	-	0.303478	0.0169843	8.46959	ISG
ENSCAFG00000009800	ENSCAFT00000015560	-	0.401454	0.0185245	8.41088	ISG
ENSCAFG00000028873	ENSCAFT00000046218	CMPK2	0.489551	0.0348837	7.87559	ISG
ENSCAFG00000020343	ENSCAFT00000032400	IFI44L	0.164859	0.00644238	7.79324	ISG
ENSCAFG00000018641	ENSCAFT00000029589	-	0.362368	0.0301479	7.53581	ISG
ENSCAFG00000011857	ENSCAFT00000018829	SLAMF9	0.499956	0.050391	7.47959	ISG
ENSCAFG00000010511	ENSCAFT00000016707	OASL	0.218338	0.0146751	7.01099	ISG
ENSCAFG00000013889	ENSCAFT00000022038	RTP4	0.262555	0.0165706	6.97482	ISG
ENSCAFG00000015720	ENSCAFT00000024900	DHX58	0.393701	0.0339879	6.77055	ISG
ENSCAFG00000005675	ENSCAFT00000009155	RNF213	0.476205	0.0353346	6.55626	ISG
ENSCAFG00000001394	ENSCAFT00000002158	ETV7	0.219725	0.0158303	6.34668	ISG
ENSCAFG00000007099	ENSCAFT00000011372	-	0.712555	0.0781734	6.25665	ISG
ENSCAFG00000023928	ENSCAFT00000029147	CCL8	0.0744884	0.00342857	6.24791	ISG
ENSCAFG00000018916	ENSCAFT00000030021	SOCS1	1.03683	0.138837	6.14162	ISG
ENSCAFG00000011970	ENSCAFT00000043176	PARP14	0.44065	0.0236201	5.71096	ISG
ENSCAFG00000023556	ENSCAFT00000014182	OAS1	0.270179	0.0154842	5.64133	ISG
ENSCAFG00000001807	ENSCAFT00000002841	DDX58	0.280644	0.0114736	5.59587	ISG
ENSCAFG00000009781	ENSCAFT00000015531	HERC6	0.374902	0.01736	5.48366	ISG
ENSCAFG00000012046	ENSCAFT00000019124	IFI6	0.681224	0.0613668	5.26392	ISG
ENSCAFG00000008659	ENSCAFT00000013745	SAMHD1	0.632936	0.0368239	5.22351	ISG
ENSCAFG00000008401	ENSCAFT00000013356	P2RX7	0.230801	0.0112847	4.90179	ISG
ENSCAFG00000011681	ENSCAFT00000018527	EPSTI1	0.29453	0.0149254	4.78091	ISG
ENSCAFG00000014624	ENSCAFT00000038918	IFI35	0.267211	0.0206034	4.65485	ISG
ENSCAFG00000023063	ENSCAFT00000035200	APOL5	0.322595	0.0217391	4.28357	ISG
ENSCAFG00000008929	ENSCAFT00000014196	OAS3	0.462694	0.0422794	4.16055	ISG
ENSCAFG00000008933	ENSCAFT00000014230	NLRC5	0.396075	0.0352193	4.13299	ISG
ENSCAFG00000010438	ENSCAFT00000016597	IFIH1	0.385141	0.0172801	4.04626	ISG
ENSCAFG00000017753	ENSCAFT00000028155	-	0.470813	0.0263736	-1.58807	IRG
ENSCAFG00000003344	ENSCAFT00000005356	DFNB31	0.727241	0.0842984	-1.4331	IRG
ENSCAFG00000015078	ENSCAFT00000023933	FAM184B	0.585143	0.0429894	-1.25604	IRG
ENSCAFG00000017920	ENSCAFT00000028437	ANGPTL6	0.604223	0.0654387	-1.15392	IRG
ENSCAFG00000024839	ENSCAFT00000044625	KIF21B	0.632633	0.0687529	-1.13849	IRG
ENSCAFG00000005603	ENSCAFT00000009028	ISM1	0.773264	0.0794434	-1.11797	IRG
ENSCAFG00000030252	ENSCAFT00000048985	FAM131C	0.356996	0.0336998	-1.10747	IRG
ENSCAFG00000017005	ENSCAFT00000026936	C17orf59	0.96795	0.138389	-1.06907	IRG
ENSCAFG00000010526	ENSCAFT00000016718	FIGN	0.936697	0.104369	-1.03832	IRG
ENSCAFG00000029881	ENSCAFT00000042829	SAMD14	0.578937	0.0603394	-1.02932	IRG
ENSCAFG00000014378	ENSCAFT00000022912	-	0.278864	0.015295	-1.00976	IRG
ENSCAFG00000011817	ENSCAFT00000018820	COL18A1	0.697456	0.0944215	-1.00783	IRG
ENSCAFG00000013491	ENSCAFT00000021392	FAM78B	0.768364	0.0706107	-0.99834	IRG
ENSCAFG00000002234	ENSCAFT00000003504	BARX1	0.938451	0.120086	-0.944603	IRG
ENSCAFG00000028687	ENSCAFT00000046069	LRRC24	0.707189	0.0810427	-0.938683	IRG
ENSCAFG00000010555	ENSCAFT00000016777	-	0.583799	0.0347003	-0.928039	IRG
ENSCAFG00000028460	ENSCAFT00000045445	-	1.01265	0.154574	-0.907466	IRG
ENSCAFG00000015838	ENSCAFT00000025084	CHRNE	0.847707	0.0871033	-0.885669	IRG
ENSCAFG00000015845	ENSCAFT00000048512	KIF26B	0.722524	0.0769337	-0.882634	IRG
ENSCAFG00000029966	ENSCAFT00000006109	ALDH1L1	0.254039	0.0170233	-0.879538	IRG
ENSCAFG00000000681	ENSCAFT00000001089	FBN2	0.507148	0.0313534	-0.878865	IRG
ENSCAFG00000022742	ENSCAFT00000034849	CYTB	0.699558	0.0272169	-0.854449	IRG
ENSCAFG00000007078	ENSCAFT00000011343	-	0.542827	0.0321199	-0.850738	IRG
ENSCAFG00000028473	ENSCAFT00000047565	-	0.827029	0.119469	-0.84175	IRG
ENSCAFG00000013863	ENSCAFT00000022000	CEMIP	0.547275	0.0443648	-0.802107	IRG
ENSCAFG00000005645	ENSCAFT00000009085	-	0.458308	0.0207101	-0.801367	IRG
ENSCAFG00000030437	ENSCAFT00000043551	C8orf82	0.932022	0.117021	-0.786343	IRG
ENSCAFG00000009024	ENSCAFT00000014342	CCDC184	0.821863	0.0971039	-0.763011	IRG
ENSCAFG00000009092	ENSCAFT00000014460	PAIP2B	0.665975	0.0482063	-0.761771	IRG
ENSCAFG00000023491	ENSCAFT00000036142	C1orf56	0.542372	0.0528613	-0.75959	IRG
ENSCAFG00000022739	ENSCAFT00000034846	MT-ND5	0.683484	0.0225275	-0.738895	IRG
ENSCAFG00000005978	ENSCAFT00000009655	-	0.776995	0.0434783	-0.733421	IRG
ENSCAFG00000018352	ENSCAFT00000029156	ASIC2	0.75669	0.0736091	-0.726473	IRG
ENSCAFG00000014581	ENSCAFT00000023142	ARL4D	0.424477	0.0396694	-0.723489	IRG
ENSCAFG00000032632	ENSCAFT00000046986	WNT7A	0.643769	0.0534582	-0.711365	IRG
ENSCAFG00000013670	ENSCAFT00000021692	MAPT	0.630494	0.0634452	-0.71094	IRG
ENSCAFG00000005684	ENSCAFT00000009161	ENDOV	0.472376	0.0475087	-0.699387	IRG
ENSCAFG00000003255	ENSCAFT00000005223	MANEAL	0.724115	0.0702746	-0.696731	IRG
ENSCAFG00000011035	ENSCAFT00000017559	-	0.652169	0.0387029	-0.687812	IRG
ENSCAFG00000002010	ENSCAFT00000003179	-	0.581758	0.05	-0.687256	IRG
ENSCAFG00000004374	ENSCAFT00000007033	SOX9	0.78181	0.047925	-0.682094	IRG
ENSCAFG00000028709	ENSCAFT00000044083	ZNF580	0.86231	0.11583	-0.674728	IRG
ENSCAFG00000024260	ENSCAFT00000037473	ATXN7L3B	0.998497	0.129693	-0.659698	IRG
ENSCAFG00000030690	ENSCAFT00000046587	ZBED2	0.34044	0.0304878	-0.65936	IRG
ENSCAFG00000023759	ENSCAFT00000014487	-	0.685028	0.0532688	-0.651035	IRG
ENSCAFG00000004840	ENSCAFT00000007793	INHBB	0.682865	0.070529	-0.641863	IRG
ENSCAFG00000006655	ENSCAFT00000010739	ADGRD1	0.360507	0.0266453	-0.641496	IRG
ENSCAFG00000014993	ENSCAFT00000023773	FGFR3	0.43058	0.0365091	-0.640666	IRG
ENSCAFG00000016995	ENSCAFT00000026912	PGF	0.287238	0.0236622	-0.640366	IRG
ENSCAFG00000013001	ENSCAFT00000036841	C10orf90	0.502415	0.0365854	-0.63931	IRG
ENSCAFG00000016697	ENSCAFT00000026439	ARL10	0.573154	0.0567986	Not_DE	Random
ENSCAFG00000015806	ENSCAFT00000025041	AKT3	0.454777	0.0187654	Not_DE	Random
ENSCAFG00000010669	ENSCAFT00000016971	-	0.549242	0.0381356	Not_DE	Random
ENSCAFG00000008540	ENSCAFT00000048340	MYL9	0.168845	0.0107291	Not_DE	Random
ENSCAFG00000032304	ENSCAFT00000046375	-	0.324727	0.0228571	Not_DE	Random
ENSCAFG00000013350	ENSCAFT00000021198	SIPA1	0.646024	0.0726095	Not_DE	Random
ENSCAFG00000011733	ENSCAFT00000018700	ADRBK1	0.575381	0.0509461	Not_DE	Random
ENSCAFG00000001833	ENSCAFT00000002889	ABCB4	0.431954	0.0222798	Not_DE	Random
ENSCAFG00000018923	ENSCAFT00000030037	DEXI	1.03169	0.111498	Not_DE	Random
ENSCAFG00000004971	ENSCAFT00000007994	-	0.548382	0.0301764	Not_DE	Random
ENSCAFG00000019539	ENSCAFT00000031056	FBXW5	0.533546	0.0518154	Not_DE	Random
ENSCAFG00000029480	ENSCAFT00000046481	GEMIN6	0.330326	0.0150674	Not_DE	Random
ENSCAFG00000001868	ENSCAFT00000002960	YIPF3	0.350539	0.029722	Not_DE	Random
ENSCAFG00000002174	ENSCAFT00000003425	GADD45G	0.928442	0.109494	Not_DE	Random
ENSCAFG00000015767	ENSCAFT00000025009	GANAB	0.431703	0.0331377	Not_DE	Random
ENSCAFG00000018922	ENSCAFT00000030033	ABHD15	0.782378	0.0906516	Not_DE	Random
ENSCAFG00000024887	ENSCAFT00000021878	-	0.353121	0.0130058	Not_DE	Random
ENSCAFG00000014983	ENSCAFT00000023798	SLC2A2	0.234457	0.00857988	Not_DE	Random
ENSCAFG00000008351	ENSCAFT00000013259	TLR2	0.407781	0.0211327	Not_DE	Random
ENSCAFG00000006799	ENSCAFT00000010943	C11orf74	0.445574	0.0207065	Not_DE	Random
ENSCAFG00000008087	ENSCAFT00000012897	PINX1	0.270725	0.0125	Not_DE	Random
ENSCAFG00000010005	ENSCAFT00000015927	LDB1	0.558824	0.0504979	Not_DE	Random
ENSCAFG00000019227	ENSCAFT00000030516	GLIS2	0.483604	0.0504514	Not_DE	Random
ENSCAFG00000002533	ENSCAFT00000003996	SEC61B	0.846696	0.0579216	Not_DE	Random
ENSCAFG00000018174	ENSCAFT00000028868	-	0.399897	0.0215517	Not_DE	Random
ENSCAFG00000030839	ENSCAFT00000047668	PNRC1	0.438167	0.0182724	Not_DE	Random
ENSCAFG00000013688	ENSCAFT00000021725	USP28	0.40707	0.0207961	Not_DE	Random
ENSCAFG00000019444	ENSCAFT00000030921	EXD3	0.354203	0.0384074	Not_DE	Random
ENSCAFG00000002397	ENSCAFT00000046406	SHB	0.853747	0.0991338	Not_DE	Random
ENSCAFG00000011603	ENSCAFT00000018482	ADRBK2	0.580463	0.031234	Not_DE	Random
ENSCAFG00000010599	ENSCAFT00000016857	HYAL1	0.53187	0.0444373	Not_DE	Random
ENSCAFG00000015784	ENSCAFT00000025012	CCDC77	0.339118	0.0154362	Not_DE	Random
ENSCAFG00000014233	ENSCAFT00000022599	SSFA2	0.553404	0.0335383	Not_DE	Random
ENSCAFG00000016823	ENSCAFT00000049143	-	0.397974	0.0429997	Not_DE	Random
ENSCAFG00000003963	ENSCAFT00000006366	TP53I3	0.493584	0.0419847	Not_DE	Random
ENSCAFG00000001126	ENSCAFT00000001726	KLHL3	0.289518	0.0161341	Not_DE	Random
ENSCAFG00000010944	ENSCAFT00000017488	CHD1L	0.355959	0.0196588	Not_DE	Random
ENSCAFG00000003007	ENSCAFT00000004838	USP34	0.260636	0.0106624	Not_DE	Random
ENSCAFG00000012132	ENSCAFT00000019270	-	0.250906	0.0126904	Not_DE	Random
ENSCAFG00000005484	ENSCAFT00000039190	POLD3	0.517993	0.0329388	Not_DE	Random
ENSCAFG00000010065	ENSCAFT00000016013	-	0.177443	0.00700117	Not_DE	Random
ENSCAFG00000010685	ENSCAFT00000016988	FAM60A	0.31761	0.016035	Not_DE	Random
ENSCAFG00000009449	ENSCAFT00000015024	-	0.666813	0.0315457	Not_DE	Random
ENSCAFG00000008170	ENSCAFT00000012994	JPH1	0.911553	0.0729167	Not_DE	Random
ENSCAFG00000004879	ENSCAFT00000007855	TMEM177	0.424476	0.0395722	Not_DE	Random
ENSCAFG00000023300	ENSCAFT00000046889	-	0.191103	0.0095414	Not_DE	Random
ENSCAFG00000002344	ENSCAFT00000003646	INPP4A	0.493778	0.0326721	Not_DE	Random
ENSCAFG00000015734	ENSCAFT00000024923	DAGLB	0.384393	0.0227142	Not_DE	Random
ENSCAFG00000012685	ENSCAFT00000020240	PLXNB1	0.379791	0.0347731	Not_DE	Random
ENSCAFG00000004793	ENSCAFT00000037345	LRRFIP2	0.389653	0.019986	Not_DE	Random

## Sheet: Megabat
Ensembl gene ID	Enseml transcript ID	Gene Name	CpG (frequency normalised)	CG (raw frequency)	Log2FC	Class
ENSPVAG00000008098	ENSPVAT00000008099	RSAD2	0.760379	0.05465	14.0444	ISG
ENSPVAG00000013324	ENSPVAT00000013323	-	0.227149	0.0108069	13.8972	ISG
ENSPVAG00000012189	ENSPVAT00000012188	-	0.298024	0.0143541	13.3887	ISG
ENSPVAG00000012190	ENSPVAT00000012189	-	0.354426	0.0154494	11.2061	ISG
ENSPVAG00000011720	ENSPVAT00000011720	-	0.22251	0.0125561	11.1598	ISG
ENSPVAG00000007553	ENSPVAT00000007552	-	0.363546	0.0190904	11.1502	ISG
ENSPVAG00000008047	ENSPVAT00000008046	OASL	0.34472	0.0200777	10.8688	ISG
ENSPVAG00000003910	ENSPVAT00000003909	TRIM22	0.299568	0.0139018	10.54	ISG
ENSPVAG00000015382	ENSPVAT00000015382	CXCL10	0.387017	0.0135135	10.2009	ISG
ENSPVAG00000005199	ENSPVAT00000005201	MX2	0.804157	0.0540028	9.87275	ISG
ENSPVAG00000003855	ENSPVAT00000003855	DHX58	0.477835	0.0421775	9.84765	ISG
ENSPVAG00000007923	ENSPVAT00000007922	IDO1	0.300437	0.0151246	9.75992	ISG
ENSPVAG00000009207	ENSPVAT00000009207	DDX58	0.302038	0.0125628	9.3336	ISG
ENSPVAG00000000257	ENSPVAT00000000257	CD274	0.374429	0.017321	9.22972	ISG
ENSPVAG00000011428	ENSPVAT00000011430	DDX60	0.312307	0.0102853	9.17855	ISG
ENSPVAG00000017341	ENSPVAT00000017341	OAS2	0.620852	0.0303172	9.14164	ISG
ENSPVAG00000015384	ENSPVAT00000015384	CXCL11	0.394843	0.0142349	9.07879	ISG
ENSPVAG00000015890	ENSPVAT00000015890	SAMD9L	0.255161	0.00884956	9.06209	ISG
ENSPVAG00000004893	ENSPVAT00000004893	SLC24A1	0.238142	0.015544	8.99186	ISG
ENSPVAG00000014691	ENSPVAT00000014690	ZBP1	0.363623	0.0309091	8.94706	ISG
ENSPVAG00000014675	ENSPVAT00000014675	SLC15A3	0.667678	0.0665895	8.7907	ISG
ENSPVAG00000012719	ENSPVAT00000012720	PARP15	0.414868	0.0189841	8.67731	ISG
ENSPVAG00000003047	ENSPVAT00000003047	-	0.552862	0.0210598	8.57673	ISG
ENSPVAG00000001443	ENSPVAT00000001443	IFI6	0.72724	0.0688776	8.41631	ISG
ENSPVAG00000001387	ENSPVAT00000001387	NLRC5	0.337383	0.0267148	8.41311	ISG
ENSPVAG00000015889	ENSPVAT00000015889	SAMD9	0.368555	0.00886824	8.27653	ISG
ENSPVAG00000024267	ENSPVAT00000024084	-	0.595242	0.0351759	8.13221	ISG
ENSPVAG00000002130	ENSPVAT00000002130	-	0.178969	0.00815217	8.04469	ISG
ENSPVAG00000009461	ENSPVAT00000009461	-	0.63948	0.0217984	7.73946	ISG
ENSPVAG00000017339	ENSPVAT00000017339	OAS1	0.551968	0.0422185	7.68509	ISG
ENSPVAG00000003180	ENSPVAT00000003179	COMP	0.764624	0.0726872	7.66221	ISG
ENSPVAG00000004693	ENSPVAT00000004693	DGKI	0.653943	0.0454112	7.65259	ISG
ENSPVAG00000008528	ENSPVAT00000008526	LMO2	0.631165	0.0504202	7.64656	ISG
ENSPVAG00000003568	ENSPVAT00000003569	HERC6	0.333307	0.0135358	7.61727	ISG
ENSPVAG00000008983	ENSPVAT00000008982	-	0.124743	0.00947867	7.53495	ISG
ENSPVAG00000006873	ENSPVAT00000006874	IRF7	0.554226	0.0628453	7.39086	ISG
ENSPVAG00000016405	ENSPVAT00000016404	TNFSF13B	0.311875	0.018617	7.38476	ISG
ENSPVAG00000005383	ENSPVAT00000005381	SOCS1	1.06533	0.131045	7.29723	ISG
ENSPVAG00000011219	ENSPVAT00000011219	SCNN1G	0.64582	0.0598465	7.283	ISG
ENSPVAG00000011277	ENSPVAT00000011278	EPSTI1	0.697399	0.03895	7.15363	ISG
ENSPVAG00000010839	ENSPVAT00000010838	-	0.691657	0.0753564	7.06723	ISG
ENSPVAG00000017714	ENSPVAT00000017713	-	0.820817	0.0724299	7.06223	ISG
ENSPVAG00000002643	ENSPVAT00000002643	IFIH1	0.38107	0.0147686	7.05183	ISG
ENSPVAG00000012722	ENSPVAT00000012722	PARP14	0.303922	0.0131359	6.9567	ISG
ENSPVAG00000007850	ENSPVAT00000007850	ALAS2	0.223569	0.0159091	6.84499	ISG
ENSPVAG00000009008	ENSPVAT00000009007	XAF1	0.400888	0.0197585	6.70782	ISG
ENSPVAG00000003159	ENSPVAT00000003160	PARP12	0.722177	0.0456044	6.65802	ISG
ENSPVAG00000011478	ENSPVAT00000011478	GBP6	0.724035	0.0137203	6.64053	ISG
ENSPVAG00000010932	ENSPVAT00000010932	-	0.786456	0.0743034	6.55325	ISG
ENSPVAG00000002041	ENSPVAT00000002041	IL12RB1	0.34908	0.0318784	6.51029	ISG
ENSPVAG00000014884	ENSPVAT00000014884	RGL3	0.485693	0.0373281	-2.07251	IRG
ENSPVAG00000000262	ENSPVAT00000000262	FSBP	0.258578	0.0100111	-1.90671	IRG
ENSPVAG00000015894	ENSPVAT00000015893	LGSN	0.379009	0.0172414	-1.80849	IRG
ENSPVAG00000010144	ENSPVAT00000010150	VAV3	0.613973	0.0307877	-1.70531	IRG
ENSPVAG00000007420	ENSPVAT00000007421	HNF4A	0.55326	0.0486991	-1.65899	IRG
ENSPVAG00000012544	ENSPVAT00000012544	-	0.347253	0.0240034	-1.62446	IRG
ENSPVAG00000017863	ENSPVAT00000017863	PPP1R27	0.759034	0.0732759	-1.60799	IRG
ENSPVAG00000013217	ENSPVAT00000013217	G0S2	0.644924	0.0675241	-1.58716	IRG
ENSPVAG00000016184	ENSPVAT00000016184	ANO2	0.5105	0.0315013	-1.54782	IRG
ENSPVAG00000009888	ENSPVAT00000009888	-	0.978433	0.109244	-1.54399	IRG
ENSPVAG00000017203	ENSPVAT00000017203	C16orf54	0.379768	0.041543	-1.5328	IRG
ENSPVAG00000001547	ENSPVAT00000001547	WNT5A	0.842683	0.0774103	-1.52449	IRG
ENSPVAG00000000093	ENSPVAT00000000093	MEX3B	0.946153	0.111761	-1.51239	IRG
ENSPVAG00000006354	ENSPVAT00000006355	C7orf49	0.444447	0.0336788	-1.50894	IRG
ENSPVAG00000003347	ENSPVAT00000003345	MYCL	0.668841	0.0643699	-1.50296	IRG
ENSPVAG00000012507	ENSPVAT00000012507	-	1.00725	0.112782	-1.50255	IRG
ENSPVAG00000017553	ENSPVAT00000017552	PALM3	0.208328	0.0183673	-1.49331	IRG
ENSPVAG00000001409	ENSPVAT00000001409	KIFC3	0.617845	0.0642971	-1.44488	IRG
ENSPVAG00000016470	ENSPVAT00000016470	ZIC2	0.868579	0.0920555	-1.44044	IRG
ENSPVAG00000015538	ENSPVAT00000015539	PAX6	0.729779	0.0312977	-1.43503	IRG
ENSPVAG00000006655	ENSPVAT00000006652	SLC45A3	0.4503	0.0457556	-1.41943	IRG
ENSPVAG00000005249	ENSPVAT00000005250	FAM117B	0.399336	0.021215	-1.40194	IRG
ENSPVAG00000000817	ENSPVAT00000000817	LPAR3	0.484979	0.0305344	-1.39541	IRG
ENSPVAG00000001652	ENSPVAT00000001652	ATOH8	0.894097	0.0794979	-1.39414	IRG
ENSPVAG00000010498	ENSPVAT00000010497	PPARA	0.688449	0.0362731	-1.3723	IRG
ENSPVAG00000015202	ENSPVAT00000015200	LEAP2	0.388612	0.0251046	-1.36727	IRG
ENSPVAG00000015829	ENSPVAT00000015829	-	0.66045	0.0477528	-1.3563	IRG
ENSPVAG00000012028	ENSPVAT00000012026	ANKRD50	0.726469	0.0457944	-1.3516	IRG
ENSPVAG00000016287	ENSPVAT00000016287	CHDH	0.564617	0.0465247	-1.34263	IRG
ENSPVAG00000011776	ENSPVAT00000011775	SERPIND1	0.342123	0.0202977	-1.34253	IRG
ENSPVAG00000014185	ENSPVAT00000014185	FOXO6	0.837387	0.108731	-1.32895	IRG
ENSPVAG00000003939	ENSPVAT00000003942	EGFLAM	0.52581	0.0239344	-1.31899	IRG
ENSPVAG00000001095	ENSPVAT00000001095	CLRN3	0.719606	0.0464441	-1.31723	IRG
ENSPVAG00000004080	ENSPVAT00000004080	WASF1	0.279184	0.0142942	-1.29398	IRG
ENSPVAG00000007231	ENSPVAT00000007231	PDE7B	0.338662	0.0215367	-1.28337	IRG
ENSPVAG00000011482	ENSPVAT00000011483	FAM65B	0.436379	0.026324	-1.27983	IRG
ENSPVAG00000003362	ENSPVAT00000003361	CYP26B1	0.699542	0.0676203	-1.27698	IRG
ENSPVAG00000006603	ENSPVAT00000006603	OLR1	0.149408	0.00733496	-1.27572	IRG
ENSPVAG00000003228	ENSPVAT00000003226	WNT9A	0.819076	0.0631263	-1.27088	IRG
ENSPVAG00000000958	ENSPVAT00000000958	SH2D3C	0.442575	0.0392538	-1.26973	IRG
ENSPVAG00000014462	ENSPVAT00000014463	ERICH5	0.454298	0.0296712	-1.25571	IRG
ENSPVAG00000003006	ENSPVAT00000003005	C3orf14	0.301608	0.0104439	-1.23959	IRG
ENSPVAG00000006889	ENSPVAT00000006889	FAM160A1	0.327486	0.0220264	-1.23362	IRG
ENSPVAG00000013033	ENSPVAT00000013033	RAB3IL1	0.496914	0.0487805	-1.22723	IRG
ENSPVAG00000011833	ENSPVAT00000011833	SLC9B2	0.24158	0.0118233	-1.21887	IRG
ENSPVAG00000012221	ENSPVAT00000012221	KIAA1614	0.300237	0.0287729	-1.21321	IRG
ENSPVAG00000003593	ENSPVAT00000003595	TET1	0.376392	0.01363	-1.20621	IRG
ENSPVAG00000017815	ENSPVAT00000017815	EFNA4	0.638607	0.0657673	-1.19939	IRG
ENSPVAG00000009528	ENSPVAT00000009527	DBP	0.813948	0.096976	-1.19512	IRG
ENSPVAG00000017764	ENSPVAT00000017765	RHPN2	0.528556	0.0373281	-1.19475	IRG
ENSPVAG00000016753	ENSPVAT00000016752	GLMP	0.509212	0.0468365	Not_DE	Random
ENSPVAG00000012733	ENSPVAT00000012733	TRPV3	0.501926	0.0345263	Not_DE	Random
ENSPVAG00000000481	ENSPVAT00000000482	SCN4A	0.62567	0.0438774	Not_DE	Random
ENSPVAG00000009717	ENSPVAT00000009717	ZMAT2	0.471744	0.0233723	Not_DE	Random
ENSPVAG00000012778	ENSPVAT00000012782	ST14	0.554906	0.0464716	Not_DE	Random
ENSPVAG00000002862	ENSPVAT00000002863	-	0.430147	0.0220418	Not_DE	Random
ENSPVAG00000000664	ENSPVAT00000000663	MLH3	0.249297	0.00971098	Not_DE	Random
ENSPVAG00000007338	ENSPVAT00000007338	PSMC3	0.492986	0.0371494	Not_DE	Random
ENSPVAG00000007239	ENSPVAT00000007239	MLLT1	0.612689	0.059988	Not_DE	Random
ENSPVAG00000006923	ENSPVAT00000006923	SCN11A	0.436559	0.022934	Not_DE	Random
ENSPVAG00000006162	ENSPVAT00000006162	FOSL2	0.977047	0.0337769	Not_DE	Random
ENSPVAG00000012770	ENSPVAT00000012769	SRXN1	0.642191	0.067757	Not_DE	Random
ENSPVAG00000002453	ENSPVAT00000002453	PYROXD1	0.372728	0.011169	Not_DE	Random
ENSPVAG00000008154	ENSPVAT00000008154	EFCAB11	0.55435	0.0244399	Not_DE	Random
ENSPVAG00000003931	ENSPVAT00000003937	RBM25	0.596278	0.0261386	Not_DE	Random
ENSPVAG00000017421	ENSPVAT00000017422	HOXD3	0.634732	0.0602317	Not_DE	Random
ENSPVAG00000010253	ENSPVAT00000010253	DHODH	0.490726	0.0414903	Not_DE	Random
ENSPVAG00000013707	ENSPVAT00000013707	MSMO1	0.273313	0.00911162	Not_DE	Random
ENSPVAG00000013023	ENSPVAT00000013022	PHF13	0.583244	0.0465632	Not_DE	Random
ENSPVAG00000017685	ENSPVAT00000017687	PLD4	0.600245	0.0677632	Not_DE	Random
ENSPVAG00000013497	ENSPVAT00000013499	RNF170	0.68287	0.0394867	Not_DE	Random
ENSPVAG00000000309	ENSPVAT00000000309	A2M	0.25134	0.0141102	Not_DE	Random
ENSPVAG00000014426	ENSPVAT00000014427	SLMAP	0.505317	0.0205592	Not_DE	Random
ENSPVAG00000011122	ENSPVAT00000011121	MED29	0.518228	0.0426829	Not_DE	Random
ENSPVAG00000004549	ENSPVAT00000004548	-	0.622908	0.0722291	Not_DE	Random
ENSPVAG00000007676	ENSPVAT00000007676	ZNF454	0.232934	0.0103829	Not_DE	Random
ENSPVAG00000015450	ENSPVAT00000015450	MMP7	0.314044	0.0163112	Not_DE	Random
ENSPVAG00000000643	ENSPVAT00000000643	ENTPD5	0.187902	0.0109375	Not_DE	Random
ENSPVAG00000004423	ENSPVAT00000004423	SLC25A14	0.367941	0.0169683	Not_DE	Random
ENSPVAG00000011847	ENSPVAT00000011848	GDAP2	0.813629	0.033557	Not_DE	Random
ENSPVAG00000008207	ENSPVAT00000008206	ATP6V0D1	0.68593	0.0388626	Not_DE	Random
ENSPVAG00000013592	ENSPVAT00000013592	TCAIM	0.525112	0.0201342	Not_DE	Random
ENSPVAG00000001765	ENSPVAT00000001764	ZNF182	0.150424	0.00634697	Not_DE	Random
ENSPVAG00000000762	ENSPVAT00000000762	-	0.140152	0.00888717	Not_DE	Random
ENSPVAG00000008726	ENSPVAT00000008726	LAMB2	0.463082	0.0386894	Not_DE	Random
ENSPVAG00000003630	ENSPVAT00000003629	AGBL4	0.508722	0.0298408	Not_DE	Random
ENSPVAG00000008715	ENSPVAT00000008715	IMPDH2	0.551813	0.0324465	Not_DE	Random
ENSPVAG00000001884	ENSPVAT00000001884	PLB1	0.412269	0.0281271	Not_DE	Random
ENSPVAG00000004638	ENSPVAT00000004638	DHH	0.872533	0.097479	Not_DE	Random
ENSPVAG00000012471	ENSPVAT00000012471	RRP9	0.60048	0.06	Not_DE	Random
ENSPVAG00000010491	ENSPVAT00000010491	PC	0.571539	0.0480769	Not_DE	Random
ENSPVAG00000014253	ENSPVAT00000014253	NDUFAF4	0.591545	0.028626	Not_DE	Random
ENSPVAG00000007289	ENSPVAT00000007290	PPP1R12C	0.505608	0.0517321	Not_DE	Random
ENSPVAG00000005677	ENSPVAT00000005681	ABCC10	0.313951	0.0259418	Not_DE	Random
ENSPVAG00000001169	ENSPVAT00000001169	FAM124A	0.507435	0.0480916	Not_DE	Random
ENSPVAG00000016365	ENSPVAT00000016364	MORF4L2	0.453458	0.0254042	Not_DE	Random
ENSPVAG00000005728	ENSPVAT00000005728	CHCHD5	0.477121	0.0486322	Not_DE	Random
ENSPVAG00000010138	ENSPVAT00000010138	CDCA8	0.555025	0.0333731	Not_DE	Random
ENSPVAG00000016214	ENSPVAT00000016212	SMAD5	0.301404	0.0150322	Not_DE	Random
ENSPVAG00000017873	ENSPVAT00000017871	MAFG	0.813216	0.0850622	Not_DE	Random

## Sheet: Microbat
Ensembl gene ID	Enseml transcript ID	Gene Name	CpG (frequency normalised)	CG (raw frequency)	Log2FC	Class
ENSMLUG00000002840	ENSMLUT00000002839	-	0.873483	0.0898123	11.503	ISG
ENSMLUG00000027282	ENSMLUT00000025975	-	0.26391	0.0143172	10.8976	ISG
ENSMLUG00000030731	ENSMLUT00000022544	-	0.485158	0.0436681	10.4756	ISG
ENSMLUG00000023691	ENSMLUT00000029826	-	0.189912	0.0158172	10.1936	ISG
ENSMLUG00000016659	ENSMLUT00000016653	-	0.314214	0.0149042	9.80133	ISG
ENSMLUG00000016645	ENSMLUT00000016643	IFIT2	0.601654	0.0415175	8.99478	ISG
ENSMLUG00000005312	ENSMLUT00000005311	CXCL10	0.345437	0.0136519	8.89449	ISG
ENSMLUG00000015553	ENSMLUT00000015560	EPSTI1	0.0864021	0.00375234	8.84069	ISG
ENSMLUG00000027565	ENSMLUT00000028277	-	0.274826	0.0115207	8.64821	ISG
ENSMLUG00000029243	ENSMLUT00000017410	-	0.235724	0.0210896	8.62181	ISG
ENSMLUG00000009136	ENSMLUT00000009125	OASL	0.531914	0.0506735	8.56964	ISG
ENSMLUG00000008729	ENSMLUT00000008734	-	0.239406	0.0129797	8.43893	ISG
ENSMLUG00000017020	ENSMLUT00000017022	ZBP1	0.414704	0.0380567	8.39428	ISG
ENSMLUG00000004321	ENSMLUT00000004321	SLC15A3	0.583922	0.0601002	8.37133	ISG
ENSMLUG00000007300	ENSMLUT00000007347	DDX60	0.295241	0.0110744	8.14455	ISG
ENSMLUG00000027952	ENSMLUT00000023948	-	0.21246	0.00999231	7.95477	ISG
ENSMLUG00000027019	ENSMLUT00000031132	-	0.64416	0.0538922	7.92487	ISG
ENSMLUG00000015764	ENSMLUT00000015768	-	0.66545	0.0551257	7.7971	ISG
ENSMLUG00000024689	ENSMLUT00000030147	-	0.25932	0.00880282	7.78364	ISG
ENSMLUG00000026059	ENSMLUT00000007908	-	0.17721	0.00809439	7.5832	ISG
ENSMLUG00000025101	ENSMLUT00000027528	-	0.318931	0.0101215	7.50367	ISG
ENSMLUG00000008652	ENSMLUT00000008648	IFI44L	0.184894	0.00667161	7.50354	ISG
ENSMLUG00000024389	ENSMLUT00000024303	-	0.674327	0.045542	7.4015	ISG
ENSMLUG00000012227	ENSMLUT00000012238	-	0.266276	0.0114001	7.38324	ISG
ENSMLUG00000012001	ENSMLUT00000012003	DHX58	0.597543	0.0587659	7.31921	ISG
ENSMLUG00000013579	ENSMLUT00000013583	-	0.497221	0.0423529	7.26542	ISG
ENSMLUG00000014548	ENSMLUT00000014552	-	0.697078	0.0449601	7.24306	ISG
ENSMLUG00000026989	ENSMLUT00000009968	-	0.306711	0.026643	7.14081	ISG
ENSMLUG00000011447	ENSMLUT00000011463	MX1	0.543426	0.0388496	7.07104	ISG
ENSMLUG00000009505	ENSMLUT00000009507	IFIH1	0.528581	0.0257497	7.03784	ISG
ENSMLUG00000025243	ENSMLUT00000028806	IFI44	0.188155	0.00783085	6.96159	ISG
ENSMLUG00000017143	ENSMLUT00000017144	IL4I1	0.822867	0.0910804	6.91711	ISG
ENSMLUG00000025338	ENSMLUT00000025606	-	0.423125	0.0421053	6.84571	ISG
ENSMLUG00000016653	ENSMLUT00000016649	IFIT3	0.334206	0.0184136	6.81812	ISG
ENSMLUG00000028902	ENSMLUT00000028077	-	0.34524	0.0272277	6.75072	ISG
ENSMLUG00000013298	ENSMLUT00000026923	-	0.179679	0.00797032	6.72973	ISG
ENSMLUG00000024631	ENSMLUT00000026958	-	0.122848	0.00647482	6.71666	ISG
ENSMLUG00000025951	ENSMLUT00000024330	-	0.14395	0.00894454	6.66695	ISG
ENSMLUG00000026023	ENSMLUT00000024735	-	0.222824	0.0104814	6.64757	ISG
ENSMLUG00000011494	ENSMLUT00000011497	TRIM22	0.219933	0.0118632	6.62289	ISG
ENSMLUG00000006180	ENSMLUT00000006175	RTP4	0.278108	0.0195167	6.57266	ISG
ENSMLUG00000024342	ENSMLUT00000025704	-	0.576514	0.0602911	6.53607	ISG
ENSMLUG00000028619	ENSMLUT00000024848	-	0.250814	0.0145012	6.42296	ISG
ENSMLUG00000015773	ENSMLUT00000015780	OAS3	0.551682	0.0577922	6.36015	ISG
ENSMLUG00000023562	ENSMLUT00000028969	-	0.424365	0.0348101	6.34788	ISG
ENSMLUG00000002441	ENSMLUT00000002439	LGALS3BP	0.690185	0.0810496	6.27735	ISG
ENSMLUG00000024845	ENSMLUT00000027224	-	0.28018	0.0127937	6.26476	ISG
ENSMLUG00000007072	ENSMLUT00000007059	-	0.673331	0.056872	6.25304	ISG
ENSMLUG00000030382	ENSMLUT00000029407	-	0.183735	0.010989	6.24226	ISG
ENSMLUG00000012940	ENSMLUT00000012946	-	0.226868	0.0133549	6.22585	ISG
ENSMLUG00000013620	ENSMLUT00000013624	MPP2	0.563915	0.0521119	-1.5159	IRG
ENSMLUG00000004200	ENSMLUT00000004196	SFRP4	0.793905	0.0634615	-1.42663	IRG
ENSMLUG00000000516	ENSMLUT00000000522	SGIP1	0.407039	0.0252036	-1.30863	IRG
ENSMLUG00000007845	ENSMLUT00000007860	SLC43A1	0.545364	0.0490628	-1.28455	IRG
ENSMLUG00000017554	ENSMLUT00000017558	ZBTB22	0.447145	0.0438689	-1.28266	IRG
ENSMLUG00000002686	ENSMLUT00000002684	TNFRSF21	0.463259	0.0356953	-1.20687	IRG
ENSMLUG00000005897	ENSMLUT00000005917	SGSM1	0.479444	0.0354519	-1.18472	IRG
ENSMLUG00000015184	ENSMLUT00000015188	TMOD1	0.610339	0.0470046	-1.18054	IRG
ENSMLUG00000012329	ENSMLUT00000012333	SARM1	0.781174	0.0873965	-1.15608	IRG
ENSMLUG00000024593	ENSMLUT00000028649	-	0.83781	0.0730337	-1.15601	IRG
ENSMLUG00000015422	ENSMLUT00000015420	SOCS2	0.761418	0.0486577	-1.12657	IRG
ENSMLUG00000013700	ENSMLUT00000013699	RRAD	0.856562	0.0939525	-1.12516	IRG
ENSMLUG00000024855	ENSMLUT00000028770	-	0.79552	0.0768574	-1.07243	IRG
ENSMLUG00000007876	ENSMLUT00000007865	MFAP3L	0.420354	0.025974	-1.07157	IRG
ENSMLUG00000015456	ENSMLUT00000015463	CDH7	0.626836	0.0408421	-1.04864	IRG
ENSMLUG00000007767	ENSMLUT00000028682	CCDC85A	0.619259	0.0627306	-1.03467	IRG
ENSMLUG00000012796	ENSMLUT00000012795	CMTM8	0.684643	0.0502513	-1.00672	IRG
ENSMLUG00000013026	ENSMLUT00000013027	-	0.547669	0.0301645	-0.991544	IRG
ENSMLUG00000023714	ENSMLUT00000025604	-	0.478575	0.0346535	-0.97764	IRG
ENSMLUG00000025547	ENSMLUT00000024422	-	0.363244	0.0274977	-0.974911	IRG
ENSMLUG00000013521	ENSMLUT00000013521	BCL7A	0.676503	0.0638607	-0.96346	IRG
ENSMLUG00000009012	ENSMLUT00000009008	SLC40A1	0.731731	0.0692441	-0.961662	IRG
ENSMLUG00000016663	ENSMLUT00000016661	-	0.668524	0.0473538	-0.952744	IRG
ENSMLUG00000014085	ENSMLUT00000014087	PRDM1	0.502964	0.036836	-0.948118	IRG
ENSMLUG00000009561	ENSMLUT00000009579	CCDC146	0.466864	0.0199188	-0.939952	IRG
ENSMLUG00000012593	ENSMLUT00000012592	RAB42	0.590241	0.0616541	-0.938643	IRG
ENSMLUG00000008202	ENSMLUT00000008200	DOK6	0.563299	0.0332661	-0.936051	IRG
ENSMLUG00000013762	ENSMLUT00000013767	TRPC6	0.482642	0.0243069	-0.928307	IRG
ENSMLUG00000015778	ENSMLUT00000015776	RERG	0.495926	0.0313653	-0.91501	IRG
ENSMLUG00000008937	ENSMLUT00000008928	C7orf49	0.439635	0.0428266	-0.914574	IRG
ENSMLUG00000017236	ENSMLUT00000017238	ZFHX2	0.311155	0.0297797	-0.907848	IRG
ENSMLUG00000025886	ENSMLUT00000022311	-	0.46517	0.0301275	-0.906843	IRG
ENSMLUG00000003051	ENSMLUT00000003049	ANKRD13B	0.570235	0.0577803	-0.90183	IRG
ENSMLUG00000001802	ENSMLUT00000001803	SYTL1	0.542484	0.0597105	-0.893213	IRG
ENSMLUG00000026296	ENSMLUT00000025673	-	0.287182	0.0125	-0.879509	IRG
ENSMLUG00000014249	ENSMLUT00000014250	ZNF697	0.894083	0.109296	-0.876757	IRG
ENSMLUG00000008845	ENSMLUT00000008856	MAML3	0.428514	0.038961	-0.876697	IRG
ENSMLUG00000015114	ENSMLUT00000015119	-	0.301531	0.020557	-0.865794	IRG
ENSMLUG00000024653	ENSMLUT00000024976	-	0.693935	0.0715935	-0.857679	IRG
ENSMLUG00000025229	ENSMLUT00000026836	-	0.433811	0.0377219	-0.852982	IRG
ENSMLUG00000005589	ENSMLUT00000005600	PASK	0.364481	0.0309917	-0.840067	IRG
ENSMLUG00000027292	ENSMLUT00000022408	-	0.674639	0.0586371	-0.833565	IRG
ENSMLUG00000000973	ENSMLUT00000000973	SPTLC3	0.441179	0.0233161	-0.829067	IRG
ENSMLUG00000007886	ENSMLUT00000007885	LPAR2	0.651809	0.0663507	-0.828247	IRG
ENSMLUG00000003232	ENSMLUT00000003226	-	0.396003	0.0211193	-0.822964	IRG
ENSMLUG00000003595	ENSMLUT00000003597	FAM13C	0.344159	0.0215708	-0.819427	IRG
ENSMLUG00000017353	ENSMLUT00000017356	ZSCAN25	0.27232	0.0218341	-0.817314	IRG
ENSMLUG00000013351	ENSMLUT00000013354	MOK	0.534847	0.0363489	-0.814349	IRG
ENSMLUG00000004113	ENSMLUT00000004111	LIPG	0.644183	0.051265	-0.812635	IRG
ENSMLUG00000015202	ENSMLUT00000015206	CABYR	0.468995	0.0338505	-0.802794	IRG
ENSMLUG00000005160	ENSMLUT00000027107	NOXRED1	0.322019	0.0206767	Not_DE	Random
ENSMLUG00000000865	ENSMLUT00000000865	COQ10B	0.695858	0.0339213	Not_DE	Random
ENSMLUG00000003576	ENSMLUT00000003576	PEMT	0.566843	0.0603015	Not_DE	Random
ENSMLUG00000000013	ENSMLUT00000000013	-	0.518645	0.0538556	Not_DE	Random
ENSMLUG00000000128	ENSMLUT00000000129	VPS36	0.392568	0.0198276	Not_DE	Random
ENSMLUG00000006163	ENSMLUT00000006165	MSL2	0.447077	0.0207373	Not_DE	Random
ENSMLUG00000016242	ENSMLUT00000016240	ECI2	0.320133	0.0167224	Not_DE	Random
ENSMLUG00000025820	ENSMLUT00000025860	-	0.713119	0.0559085	Not_DE	Random
ENSMLUG00000014308	ENSMLUT00000014316	TRIM28	0.512433	0.0524119	Not_DE	Random
ENSMLUG00000002581	ENSMLUT00000002590	DROSHA	0.489983	0.0302224	Not_DE	Random
ENSMLUG00000005550	ENSMLUT00000005557	ITGA6	0.64457	0.0390717	Not_DE	Random
ENSMLUG00000012122	ENSMLUT00000012134	UPF1	0.456166	0.0378427	Not_DE	Random
ENSMLUG00000026710	ENSMLUT00000029792	-	0.444481	0.0272727	Not_DE	Random
ENSMLUG00000014065	ENSMLUT00000014069	TTLL6	0.505783	0.0342328	Not_DE	Random
ENSMLUG00000005014	ENSMLUT00000005022	CDK5RAP3	0.538383	0.0454833	Not_DE	Random
ENSMLUG00000004876	ENSMLUT00000004871	-	0.777633	0.0787286	Not_DE	Random
ENSMLUG00000023097	ENSMLUT00000026889	-	0.375523	0.0272374	Not_DE	Random
ENSMLUG00000003719	ENSMLUT00000003722	ZYG11A	0.337393	0.0181336	Not_DE	Random
ENSMLUG00000015412	ENSMLUT00000015407	PRRG1	0.429678	0.0198171	Not_DE	Random
ENSMLUG00000001276	ENSMLUT00000001270	-	0.223227	0.00801603	Not_DE	Random
ENSMLUG00000004118	ENSMLUT00000004115	-	0.427136	0.0249377	Not_DE	Random
ENSMLUG00000013837	ENSMLUT00000013841	-	0.545162	0.0323006	Not_DE	Random
ENSMLUG00000029845	ENSMLUT00000026523	-	0.567107	0.0491803	Not_DE	Random
ENSMLUG00000003034	ENSMLUT00000003028	SPATA24	0.458303	0.0303468	Not_DE	Random
ENSMLUG00000022556	ENSMLUT00000028269	SVBP	0.178135	0.01	Not_DE	Random
ENSMLUG00000011165	ENSMLUT00000011162	-	0.366693	0.0201945	Not_DE	Random
ENSMLUG00000004291	ENSMLUT00000004300	HERC4	0.243927	0.00954252	Not_DE	Random
ENSMLUG00000014633	ENSMLUT00000014637	-	0.417722	0.0165423	Not_DE	Random
ENSMLUG00000026282	ENSMLUT00000026683	PRR13	0.282426	0.0214797	Not_DE	Random
ENSMLUG00000011725	ENSMLUT00000011720	NOXO1	0.439748	0.0442396	Not_DE	Random
ENSMLUG00000028784	ENSMLUT00000027687	DLX5	0.873047	0.0805524	Not_DE	Random
ENSMLUG00000026622	ENSMLUT00000023368	C3orf33	0.529586	0.0157687	Not_DE	Random
ENSMLUG00000017781	ENSMLUT00000017785	FADS6	0.66958	0.0678925	Not_DE	Random
ENSMLUG00000010715	ENSMLUT00000010731	RGS9	0.516893	0.0417495	Not_DE	Random
ENSMLUG00000029032	ENSMLUT00000025812	-	0.560245	0.045292	Not_DE	Random
ENSMLUG00000010663	ENSMLUT00000010655	STC1	0.427359	0.0318725	Not_DE	Random
ENSMLUG00000028442	ENSMLUT00000030235	-	0.421085	0.0260546	Not_DE	Random
ENSMLUG00000007042	ENSMLUT00000007050	GPR137	0.5136	0.0522979	Not_DE	Random
ENSMLUG00000008472	ENSMLUT00000008481	PGM2	0.496167	0.0286952	Not_DE	Random
ENSMLUG00000025382	ENSMLUT00000025665	-	0.576291	0.0352178	Not_DE	Random
ENSMLUG00000011978	ENSMLUT00000011982	-	0.359989	0.0279823	Not_DE	Random
ENSMLUG00000000693	ENSMLUT00000000691	OCIAD2	0.373337	0.0231788	Not_DE	Random
ENSMLUG00000002279	ENSMLUT00000002285	-	0.489359	0.0227687	Not_DE	Random
ENSMLUG00000024055	ENSMLUT00000024478	FRAT1	0.894242	0.113761	Not_DE	Random
ENSMLUG00000006701	ENSMLUT00000006696	RPL18A	0.752288	0.0657673	Not_DE	Random
ENSMLUG00000003150	ENSMLUT00000003147	CREBL2	0.38055	0.0224719	Not_DE	Random
ENSMLUG00000030065	ENSMLUT00000029510	HMGN4	0.251128	0.018797	Not_DE	Random
ENSMLUG00000022920	ENSMLUT00000029687	-	0.297195	0.0176991	Not_DE	Random
ENSMLUG00000003057	ENSMLUT00000003058	TTC1	0.274086	0.014756	Not_DE	Random
ENSMLUG00000000073	ENSMLUT00000000073	PLCD3	0.558624	0.0506187	Not_DE	Random

## Sheet: Chicken
Ensembl gene ID	Enseml transcript ID	Gene Name	CpG (frequency normalised)	CG (raw frequency)	Log2FC	Class
ENSGALG00000016400	ENSGALT00000026450	RSAD2	0.481953	0.0217435	12.8753	ISG
ENSGALG00000009479	ENSGALT00000015431	NA	0.24895	0.0084406	11.3205	ISG
ENSGALG00000016142	ENSGALT00000025999	Mx	0.329649	0.0149813	10.6415	ISG
ENSGALG00000028982	ENSGALT00000043751	CMPK2	0.657338	0.0512484	10.2023	ISG
ENSGALG00000013723	ENSGALT00000029324	OAS*A	0.605313	0.0614673	10.0635	ISG
ENSGALG00000013575	ENSGALT00000022096	ISG12(2)	0.239514	0.0148423	9.79131	ISG
ENSGALG00000009639	ENSGALT00000015699	NA	0.356922	0.0128809	9.73017	ISG
ENSGALG00000016964	ENSGALT00000027416	EPSTI1	0.146484	0.00607533	9.37244	ISG
ENSGALG00000011190	ENSGALT00000018245	NA	0.616672	0.0617849	9.28371	ISG
ENSGALG00000016556	ENSGALT00000026715	NA	0.263345	0.0143816	9.13949	ISG
ENSGALG00000019325	ENSGALT00000030617	NA	0.309772	0.0136842	6.82532	ISG
ENSGALG00000006138	ENSGALT00000009906	HELZ2	0.380808	0.025936	6.61958	ISG
ENSGALG00000013468	ENSGALT00000021952	TLR3	0.362012	0.0150107	6.55142	ISG
ENSGALG00000023709	ENSGALT00000006704	NA	0.37239	0.0255795	6.38787	ISG
ENSGALG00000013057	ENSGALT00000021310	NA	0.2264	0.0111972	6.24633	ISG
ENSGALG00000028016	ENSGALT00000043021	NA	0.194278	0.0103028	6.19548	ISG
ENSGALG00000003863	ENSGALT00000006151	P2RX7	0.42149	0.0220418	6.01472	ISG
ENSGALG00000000081	ENSGALT00000000109	IL4I1	0.691475	0.0531972	5.81488	ISG
ENSGALG00000026422	ENSGALT00000081056	NA	0.358813	0.016431	5.79947	ISG
ENSGALG00000012072	ENSGALT00000019721	NA	0.452551	0.0201396	5.61268	ISG
ENSGALG00000013911	ENSGALT00000022552	ZC3HAV1	0.408884	0.018011	5.211	ISG
ENSGALG00000004859	ENSGALT00000007763	ZNFX1	0.340191	0.0190695	4.97798	ISG
ENSGALG00000007701	ENSGALT00000012478	B3GNT7	0.506238	0.0364238	4.83712	ISG
ENSGALG00000010560	ENSGALT00000017183	EIF2AK2	0.437933	0.018012	4.76629	ISG
ENSGALG00000023821	ENSGALT00000005325	DHX58	0.618278	0.0563241	4.72684	ISG
ENSGALG00000014297	ENSGALT00000039023	IRF-3	0.517433	0.0485485	4.70221	ISG
ENSGALG00000012075	ENSGALT00000019727	DTX3L	0.616695	0.0345937	4.70019	ISG
ENSGALG00000015032	ENSGALT00000024242	CD274	0.448617	0.0195228	4.53761	ISG
ENSGALG00000001558	ENSGALT00000002368	MOV10	0.604032	0.0590504	4.52782	ISG
ENSGALG00000006785	ENSGALT00000002244	IRF1	0.489549	0.0300792	4.50441	ISG
ENSGALG00000012117	ENSGALT00000019790	STEAP3	0.482525	0.0380842	4.43436	ISG
ENSGALG00000002167	ENSGALT00000081780	PATL2	0.50183	0.0494257	4.2823	ISG
ENSGALG00000005408	ENSGALT00000008685	BCO1	0.328835	0.0133074	4.20741	ISG
ENSGALG00000007651	ENSGALT00000057169	STAT1	0.266907	0.0128643	4.07592	ISG
ENSGALG00000000720	ENSGALT00000001016	NA	0.410224	0.0316667	4.00082	ISG
ENSGALG00000021627	ENSGALT00000035054	IFI27L2	1.05074	0.108607	3.87558	ISG
ENSGALG00000004239	ENSGALT00000006744	IFITM5	0.523337	0.0433673	3.84923	ISG
ENSGALG00000000504	ENSGALT00000000689	ETV7	0.450872	0.0353357	3.79548	ISG
ENSGALG00000003144	ENSGALT00000049075	TRIM25	0.442216	0.0252413	3.676	ISG
ENSGALG00000005628	ENSGALT00000069239	COL9A3	0.282297	0.019434	3.56281	ISG
ENSGALG00000010149	ENSGALT00000016499	CMTR1	0.500344	0.0314756	3.5619	ISG
ENSGALG00000003624	ENSGALT00000005735	KLHL10	0.780075	0.0599078	3.52283	ISG
ENSGALG00000001605	ENSGALT00000002440	PPM1J	0.609269	0.061197	3.50515	ISG
ENSGALG00000005609	ENSGALT00000009003	OGFR	0.332025	0.0177194	3.42976	ISG
ENSGALG00000011046	ENSGALT00000017994	SNX10	0.617326	0.0299517	3.31218	ISG
ENSGALG00000014659	ENSGALT00000023629	NA	0.331203	0.0201123	3.25254	ISG
ENSGALG00000012480	ENSGALT00000020390	NMI	0.466779	0.0234351	3.24474	ISG
ENSGALG00000019261	ENSGALT00000022983	ARHGAP8	0.282955	0.0116123	3.1417	ISG
ENSGALG00000016759	ENSGALT00000027060	MITD1	0.478481	0.0218182	3.13765	ISG
ENSGALG00000019094	ENSGALT00000030139	PHF11	0.458757	0.0225847	3.11918	ISG
ENSGALG00000007489	ENSGALT00000012106	CNNM1	1.00511	0.139464	-1.34454	IRG
ENSGALG00000026229	ENSGALT00000046180	PYURF	0.675033	0.0484914	-1.14457	IRG
ENSGALG00000023237	ENSGALT00000038135	NA	0.532765	0.063981	-1.10746	IRG
ENSGALG00000011296	ENSGALT00000018427	FRMD1	0.383634	0.0255608	-1.06359	IRG
ENSGALG00000027299	ENSGALT00000044680	NTF3	0.399011	0.0167364	-1.05978	IRG
ENSGALG00000012055	ENSGALT00000019692	NA	0.597864	0.0479281	-1.03845	IRG
ENSGALG00000008911	ENSGALT00000014492	RNF208	0.882611	0.0928482	-1.02675	IRG
ENSGALG00000012906	ENSGALT00000021043	CDH20	0.467975	0.030609	-1.01632	IRG
ENSGALG00000014793	ENSGALT00000062279	NA	0.414219	0.0254601	-1.00163	IRG
ENSGALG00000004162	ENSGALT00000006617	SLC16A6	0.564423	0.0394953	-0.997958	IRG
ENSGALG00000005352	ENSGALT00000008583	GATA5	0.708968	0.0574136	-0.979764	IRG
ENSGALG00000016675	ENSGALT00000026907	PAQR8	0.277105	0.0177656	-0.960818	IRG
ENSGALG00000011104	ENSGALT00000086027	GCG	0.137179	0.00442198	-0.937859	IRG
ENSGALG00000013034	ENSGALT00000070397	CECR2	0.505954	0.0453152	-0.919889	IRG
ENSGALG00000014069	ENSGALT00000068249	TP53I11	0.513597	0.0411576	-0.914924	IRG
ENSGALG00000023464	ENSGALT00000038825	NA	0.499527	0.0522766	-0.892036	IRG
ENSGALG00000003744	ENSGALT00000005940	ADAM19	0.331602	0.0255366	-0.877863	IRG
ENSGALG00000000604	ENSGALT00000000845	NKAIN1	0.658353	0.0523077	-0.8716	IRG
ENSGALG00000009480	ENSGALT00000038867	DOCK4	0.349704	0.0163563	-0.840219	IRG
ENSGALG00000014016	ENSGALT00000083041	MEX3A	0.879628	0.102467	-0.834618	IRG
ENSGALG00000026250	ENSGALT00000044208	DOK2	0.833736	0.0868421	-0.831451	IRG
ENSGALG00000020999	ENSGALT00000011589	DYNLL1	0.852815	0.0550918	-0.829604	IRG
ENSGALG00000003138	ENSGALT00000004960	OXTR	0.849595	0.101173	-0.824922	IRG
ENSGALG00000004446	ENSGALT00000007077	NPFF1	0.477183	0.0409438	-0.81561	IRG
ENSGALG00000013427	ENSGALT00000085041	SORBS2	0.282159	0.0141796	-0.810421	IRG
ENSGALG00000002116	ENSGALT00000003305	C18H17ORF106	0.341072	0.020979	-0.794816	IRG
ENSGALG00000015842	ENSGALT00000025542	TIAM1	0.562155	0.0383997	-0.780272	IRG
ENSGALG00000023396	ENSGALT00000038626	ASPHD2	0.742901	0.0836972	-0.777437	IRG
ENSGALG00000002615	ENSGALT00000004117	DEF6	0.434322	0.0348473	-0.774274	IRG
ENSGALG00000011233	ENSGALT00000018322	NA	0.949717	0.101871	-0.757527	IRG
ENSGALG00000010151	ENSGALT00000016501	CCDC167	0.481646	0.0294643	-0.75224	IRG
ENSGALG00000000476	ENSGALT00000071588	LRRTM4	0.606061	0.0347423	-0.746484	IRG
ENSGALG00000008262	ENSGALT00000013443	RASGRF1	0.683255	0.0607643	-0.743225	IRG
ENSGALG00000010954	ENSGALT00000017829	MALSU1	0.32892	0.0162791	-0.730815	IRG
ENSGALG00000004266	ENSGALT00000006783	TNFAIP8L1	0.387428	0.027406	-0.729638	IRG
ENSGALG00000024081	ENSGALT00000058011	TGIF2	0.904746	0.116429	-0.725805	IRG
ENSGALG00000006822	ENSGALT00000039757	Pcdh19	0.676162	0.0616272	-0.721	IRG
ENSGALG00000024332	ENSGALT00000041135	CDC34	0.544937	0.0419048	-0.720537	IRG
ENSGALG00000003930	ENSGALT00000006262	APBA2	0.227491	0.0114689	-0.714336	IRG
ENSGALG00000009718	ENSGALT00000015817	FAM53B	0.668046	0.0706383	-0.701601	IRG
ENSGALG00000006567	ENSGALT00000076950	UBASH3B	0.496908	0.0343929	-0.696745	IRG
ENSGALG00000026231	ENSGALT00000044479	ARID3A	0.514832	0.0433077	-0.686981	IRG
ENSGALG00000029142	ENSGALT00000045549	ORMDL3	0.529111	0.0373186	-0.683851	IRG
ENSGALG00000016633	ENSGALT00000026852	HMBOX1	0.414219	0.0245902	-0.678313	IRG
ENSGALG00000001779	ENSGALT00000002737	KIAA0895L	0.434941	0.0365239	-0.673451	IRG
ENSGALG00000001954	ENSGALT00000003023	APTX	0.71655	0.0483124	-0.666804	IRG
ENSGALG00000001812	ENSGALT00000041255	ATCAY	0.770434	0.064695	-0.666312	IRG
ENSGALG00000001634	ENSGALT00000086765	RPL23	0.857559	0.0768116	-0.664827	IRG
ENSGALG00000005648	ENSGALT00000009061	NA	0.765555	0.073115	-0.658557	IRG
ENSGALG00000013740	ENSGALT00000022329	SLC20A1	0.761169	0.0866426	-0.6524	IRG
ENSGALG00000006408	ENSGALT00000089898	PIGX	0.404694	0.0240296	Not_DE	Random
ENSGALG00000010160	ENSGALT00000038442	DMRT1	0.689573	0.0726817	Not_DE	Random
ENSGALG00000003604	ENSGALT00000005705	SLC46A1	0.589938	0.0529842	Not_DE	Random
ENSGALG00000008835	ENSGALT00000014356	SAMD13	0.548565	0.0215995	Not_DE	Random
ENSGALG00000004448	ENSGALT00000007079	BRINP2	0.54562	0.0518928	Not_DE	Random
ENSGALG00000012003	ENSGALT00000019589	XPNPEP3	0.366234	0.0238337	Not_DE	Random
ENSGALG00000014937	ENSGALT00000024093	KPNA5	0.332402	0.0136986	Not_DE	Random
ENSGALG00000005038	ENSGALT00000008077	CENPI	0.277527	0.0135571	Not_DE	Random
ENSGALG00000012695	ENSGALT00000088546	NOL7	0.647961	0.0466761	Not_DE	Random
ENSGALG00000002798	ENSGALT00000004428	WDR59	0.38876	0.0277778	Not_DE	Random
ENSGALG00000008969	ENSGALT00000078631	EPCAM	0.494843	0.0218959	Not_DE	Random
ENSGALG00000011434	ENSGALT00000018648	SLC11A1	0.579252	0.056032	Not_DE	Random
ENSGALG00000012709	ENSGALT00000020748	ATXN1	0.633811	0.0581988	Not_DE	Random
ENSGALG00000001109	ENSGALT00000001663	GTSF1	0.427237	0.019984	Not_DE	Random
ENSGALG00000008661	ENSGALT00000014106	CYR61	0.639071	0.0443951	Not_DE	Random
ENSGALG00000017024	ENSGALT00000027507	NEK3	0.489539	0.0233751	Not_DE	Random
ENSGALG00000002374	ENSGALT00000040527	SLC9A9	0.267611	0.0103842	Not_DE	Random
ENSGALG00000027345	ENSGALT00000043789	SLC46A2	0.295353	0.0198384	Not_DE	Random
ENSGALG00000004055	ENSGALT00000034197	C7orf50	0.322907	0.0186722	Not_DE	Random
ENSGALG00000020745	ENSGALT00000033236	RHO	0.711163	0.056872	Not_DE	Random
ENSGALG00000009349	ENSGALT00000015226	SLC7A14	0.523117	0.0412328	Not_DE	Random
ENSGALG00000011831	ENSGALT00000019307	ANKRD50	0.40864	0.0231181	Not_DE	Random
ENSGALG00000011967	ENSGALT00000087335	MAD2L1	0.627154	0.0337584	Not_DE	Random
ENSGALG00000006973	ENSGALT00000011296	BLNK	0.393029	0.0187813	Not_DE	Random
ENSGALG00000006101	ENSGALT00000009849	ARFRP1	0.394584	0.0208333	Not_DE	Random
ENSGALG00000016430	ENSGALT00000075508	PDHA1	0.579095	0.0318182	Not_DE	Random
ENSGALG00000009641	ENSGALT00000015703	COL1A2	0.230584	0.0166337	Not_DE	Random
ENSGALG00000012721	ENSGALT00000020768	C6orf52	0.490467	0.0237099	Not_DE	Random
ENSGALG00000003319	ENSGALT00000078875	ADAP2	0.344513	0.0183767	Not_DE	Random
ENSGALG00000013095	ENSGALT00000045505	DERA	0.385786	0.0174531	Not_DE	Random
ENSGALG00000000962	ENSGALT00000001417	PUS3	0.512503	0.0442359	Not_DE	Random
ENSGALG00000001489	ENSGALT00000002258	SSU72	0.45127	0.0196825	Not_DE	Random
ENSGALG00000016541	ENSGALT00000026692	BEND2	0.349941	0.015919	Not_DE	Random
ENSGALG00000003197	ENSGALT00000057333	RPL7A	0.546961	0.038777	Not_DE	Random
ENSGALG00000009795	ENSGALT00000038683	MON2	0.296118	0.0125921	Not_DE	Random
ENSGALG00000010746	ENSGALT00000067426	TMEM59	0.358415	0.0174902	Not_DE	Random
ENSGALG00000008382	ENSGALT00000066806	GNAI1	0.665129	0.0297619	Not_DE	Random
ENSGALG00000002682	ENSGALT00000004226	BRD3	0.454311	0.029059	Not_DE	Random
ENSGALG00000021450	ENSGALT00000052820	-	0.517238	0.0487265	Not_DE	Random
ENSGALG00000002009	ENSGALT00000003129	FANCG	0.259992	0.0191747	Not_DE	Random
ENSGALG00000005331	ENSGALT00000008553	GJC2	0.427795	0.0269126	Not_DE	Random
ENSGALG00000016937	ENSGALT00000079513	DIAPH3	0.374176	0.0155996	Not_DE	Random
ENSGALG00000013097	ENSGALT00000021382	SLC15A5	0.239348	0.0123305	Not_DE	Random
ENSGALG00000029118	ENSGALT00000042981	TRMT10B	0.782104	0.0470693	Not_DE	Random
ENSGALG00000007147	ENSGALT00000011576	-	0.925897	0.0940171	Not_DE	Random
ENSGALG00000005800	ENSGALT00000009315	DCAF12	0.287257	0.0146085	Not_DE	Random
ENSGALG00000017125	ENSGALT00000027664	MICU2	0.748053	0.039641	Not_DE	Random
ENSGALG00000010180	ENSGALT00000016549	GLIS3	0.212766	0.0120332	Not_DE	Random
ENSGALG00000007493	ENSGALT00000032336	NSDHL	0.275841	0.0133482	Not_DE	Random
ENSGALG00000004760	ENSGALT00000007595	TMEM116	0.510694	0.0327273	Not_DE	Random
