# Supplementary material for: The antiviral state has shaped the CpG composition of the vertebrate interferome to avoid self-targeting
Source: PLoS Biol. 2021 Sep 7;19(9):e3001352. doi: 10.1371/journal.pbio.3001352 (PMC8423302; doi:10.1371/journal.pbio.3001352)
Supplement: S2 Table — ZAP, zinc-finger antiviral protein. (XLSX) [file pbio.3001352.s011.xlsx]

## Sheet: Aliases
Gene	EnsemblID	Aliases
TNFRSF10D	ENSG00000173530	CD264, DcR2, TRAILR4, TRUNDD
FAM171A1	ENSG00000148468	APCN, C10orf38, FLJ12884
GPR125	ENSG00000256616	[pseudogene]
DANCR	ENSG00000226950	AGU2, ANCR, KIAA0114, SNHG13, lncRNA-ANCR
DUSP7	ENSG00000164086	MKP-X, PYST2
KDM6B	ENSG00000132510	JMJD3, KIAA0346
CERK	ENSG00000100422	DKFZp434E0211, FLJ21430, FLJ23239, KIAA1646, LK4, dA59H18.2, dA59H18.3, hCERK
CAMKK1	ENSG00000004660	CAMKKA, DKFZp761M0423, MGC34095
SMTN	ENSG00000183963	SMSMO
UNKL	ENSG00000059145	C16orf28, FLJ23360, ZC3H5L, ZC3HDC5L

## Sheet: GO terms
Gene		GeneCard Information		Pertinent references relating to viruses/virus immunity	Summary points
TNFRSF10D		GeneCardID: GC16M001366		Peng, T., Zhu, J., Hwangbo, Y., Corey, L., Bumgarner, R.E. (2008) Independent and cooperative antiviral actions of beta interferon and gamma interferon against herpes simplex virus replication in primary human fibroblasts. J Virol. 82, 1934-45.	IFN-β1 and IFN-γ repress the decoy Trail receptor, (TNFRSF10D), but concurrently upregulate Trail (TNFRSF10)
GO ID	GO term	Entrez Gene Summary: The protein encoded by this gene is a member of the TNF-receptor superfamily. This receptor contains an extracellular TRAIL-binding domain, a transmembrane domain, and a truncated cytoplamic death domain. This receptor does not induce apoptosis, and has been shown to play an inhibitory role in TRAIL-induced cell apoptosis.		Todorova, T., Bock, F.J., Chang, P. (2014) PARP13 regulates cellular mRNA post-transcriptionally and functions as a pro-apoptotic factor by destabilizing TRAILR4 transcript. Nat Commun. 5, 5362.	ZAP binds cellular RNA, enhances the degradation of TRAILR4 mRNA and represses TRAIL4 expression.
GO:0004888	transmembrane signaling receptor activity			Zhu, D.M., Shi, J., Liu, S., Liu, Y., Zheng, D. (2011) HIV infection enhances TRAIL-induced cell death in macrophage by down-regulating decoy receptor expression and generation of reactive oxygen species. PLoS One. 6(4):e18291.	TNFRSF10D contributes to TRAIL-dependent cell death of HIV infected cells.
GO:0005515	protein binding			Munoz-Erazo, L., Natoli, R., Provis, J.M., Madigan, M.C., King, N.J.C. (2012) Microarray Analysis of Gene Expression in West Nile Virus-Infected Human Retinal Pigment Epithelium. Mol. Vis. 18, 730-43.	TNFRSF10D was the most downregulated gene in West Nile infected human retinal pigment epithelium cells
GO:0045569	TRAIL binding
GO:0005886	plasma membrane
GO:0009986	cell surface
GO:0016020	membrane
GO:0016021	integral component of membrane
GO:0006915	apoptotic process
GO:0007165	signal transduction
GO:0007166	cell surface receptor signaling pathway
GO:0042981	regulation of apoptotic process
GO:0043066	negative regulation of apoptotic process
FAM171A1		GeneCardID: GC10M015254		None	N/A
GO ID	GO term	Involved in the regulation of the cytoskeletal dynamics, plays a role in actin stress fiber formation.
GO:0005515	protein binding
GO:0005886	plasma membrane
GO:0016020	membrane
GO:0016021	integral component of membrane
GO:0008360	regulation of cell shape
GO:0043149	stress fiber assembly
DUSP7		GeneCardID: GC03M052082		None	N/A
GO ID	GO term	Entrez Gene Summary: Dual-specificity phosphatases (DUSPs) constitute a large heterogeneous subgroup of the type I cysteine-based protein-tyrosine phosphatase superfamily. DUSPs are characterized by their ability to dephosphorylate both tyrosine and serine/threonine residues. DUSP7 belongs to a class of DUSPs, designated MKPs, that dephosphorylate MAPK (mitogen-activated protein kinase) proteins …
GO:0004721	phosphoprotein phosphatase activity
GO:0004725	protein tyrosine phosphatase activity
GO:0005515	protein binding
GO:0008138	protein tyrosine/serine/threonine phosphatase activity
GO:0016787	hydrolase activity
GO:0005654	nucleoplasm
GO:0005737	cytoplasm
GO:0005829	cytosol
GO:0000165	MAPK cascade
GO:0000187	activation of MAPK activity
GO:0000188	inactivation of MAPK activity
GO:0006470	protein dephosphorylation
GO:0016311	dephosphorylation
KDM6B		GeneCardID: GC17P007834		Sun, D., Cao, X., Wang, C. (2019) Polycomb chromobox Cbx2 enhances antiviral innate immunity by promoting Jmjd3-mediated demethylation of H3K27 at the Ifnb promoter. Version 2. Protein Cell. 10, 285-294.	KDM6B is recruited to the IFNB promoter by the polycomb chromobox ptotein CBX2, which in turn promotes antiviral activity.
GO ID	GO term	Entrez Gene Summary: The protein encoded by this gene is a lysine-specific demethylase that specifically demethylates di- or tri-methylated lysine 27 of histone H3 (H3K27me2 or H3K27me3). H3K27 trimethylation is a repressive epigenetic mark controlling chromatin organization and gene silencing. This protein can also demethylate non-histone proteins such as retinoblastoma protein. Through its deme…		Rossetto, C.C., Pari, G.(2012) KSHV PAN RNA Associates With Demethylases UTX and JMJD3 to Activate Lytic Replication Through a Physical Interaction With the Virus Genome. PLoS Pathog. 8, e1002680.	KDM6B interacts with the Kaposi's sarcoma-associated herpesvirus PAN RNA and induce lytic replication.
GO:0000978	RNA polymerase II proximal promoter sequence-specific DNA binding			Messer, H.G.P., Jacobs, D., Dhummakupt, A., Bloom, D.C. (2015) Inhibition of H3K27me3-specific Histone Demethylases JMJD3 and UTX Blocks Reactivation of Herpes Simplex Virus 1 in Trigeminal Ganglion Neurons. J Virol. 89, 3417-20.	Along with UTX, KDM6B is involved in the reduction of levels of H3K27me3 demethylation, allowing herpes simplex virus 1 reactivation.
GO:0003682	chromatin binding			Anderton, J.A., Bose S., Vockerodt M., Vrzalikova, K., Wei, W., Kuo, M., Helin, K., Christensen, J., Rowe, M., Murray, P.G., Woodman, C.B. (2011) The H3K27me3 demethylase, KDM6B, is induced by Epstein-Barr virus and over-expressed in Hodgkin's Lymphoma. Oncogene. 30, 2037-43.	KDM6B is upregulated in response to Epstein barr virus infection and contributes towards the pathogenesis of Hodgkin's lymphoma
GO:0005515	protein binding			Malinczak, C.-A., Rasky, A.J., Fonseca, W., Schaller, M.A., Allen, R.M., Ptaschinski, C., Morris, S., Lukacs, N.W. (2020) Upregulation of H3K27 Demethylase KDM6 During Respiratory Syncytial Virus Infection Enhances Proinflammatory Responses and Immunopathology. J Immunol. 204, 159-168.	KDM6B is upregulated in response to respiratory syncytial virus but not by the TLR3 agonist poly I:C
GO:0008013	beta-catenin binding
GO:0016491	oxidoreductase activity
GO:0000790	nuclear chromatin
GO:0005634	nucleus
GO:0005654	nucleoplasm
GO:0044666	MLL3/4 complex
GO:0002437	inflammatory response to antigenic stimulus
GO:0006325	chromatin organization
GO:0006338	chromatin remodeling
GO:0006954	inflammatory response
GO:0010468	regulation of gene expression
CERK		GeneCardID: GC22M046684		None	N/A
GO ID	GO term	Entrez Gene Summary: CERK converts ceramide to ceramide 1-phosphate (C1P), a sphingolipid metabolite. Both CERK and C1P have been implicated in various cellular processes, including proliferation, apoptosis, phagocytosis, and inflammation
GO:0000287	magnesium ion binding
GO:0001729	ceramide kinase activity
GO:0003951	NAD+ kinase activity
GO:0005515	protein binding
GO:0005524	ATP binding
GO:0005737	cytoplasm
GO:0005886	plasma membrane
GO:0016020	membrane
GO:0016021	integral component of membrane
GO:0006672	ceramide metabolic process
GO:0006687	glycosphingolipid metabolic process
GO:0016310	phosphorylation
GO:0046834	lipid phosphorylation
CAMKK1		GeneCardID: GC17M003860		McArdle, J., Schafer, X.L., Munger, J. (2011) Inhibition of Calmodulin-Dependent Kinase Kinase Blocks Human Cytomegalovirus-Induced Glycolytic Activation and Severely Attenuates Production of Viral Progeny. J Virol. 85, 705-14.	CAMKK1 expression was upregulated ~4 fold 24 and 48h post Human Cytomegalovirus infection infection.
GO ID	GO term	Entrez Gene Summary:The product of this gene belongs to the Serine/Threonine protein kinase family, and to the Ca(2+)/calmodulin-dependent protein kinase subfamily. This protein plays a role in the calcium/calmodulin-dependent (CaM) kinase cascade. Three transcript variants encoding two distinct isoforms have been identified for this gene.		Diana M Dunn, Irene Rodriguez-Sanchez, Xenia Schafer, Joshua Munger. (2020) Human Cytomegalovirus Induces the Expression of the AMPKa2 Subunit to Drive Glycolytic Activation and Support Productive Viral Infection. J Virol.
GO:0004672	protein kinase activity
GO:0004674	protein serine/threonine kinase activity
GO:0004683	calmodulin-dependent protein kinase activity
GO:0005515	protein binding
GO:0005516	calmodulin binding
GO:0005634	nucleus
GO:0005654	nucleoplasm
GO:0005737	cytoplasm
GO:0005829	cytosol
GO:0006468	protein phosphorylation
GO:0016310	phosphorylation
GO:0035556	intracellular signal transduction
GO:0045860	positive regulation of protein kinase activity
SMTN		GeneCardID: GC22P031066		van der Loop, F.T., Schaart, G., Timmer, E.D., Ramaekers, F.C., van Eys, G.J. (1996) Smoothelin, a Novel Cytoskeletal Protein Specific for Smooth Muscle Cells. J Cell Biol. 134, 401-11.	Downregulated following hepatitis C hepatocellular carcinomas.
GO ID	GO term	Entrez Gene Summary: This gene encodes a structural protein that is found exclusively in contractile smooth muscle cells. It associates with stress fibers and constitutes part of the cytoskeleton. This gene is localized to chromosome 22q12.3, distal to the TUPLE1 locus and outside the DiGeorge syndrome deletion. Alternative splicing of this gene results in multiple transcript variants encoding di…
GO:0003779	actin binding
GO:0005515	protein binding
GO:0008307	structural constituent of muscle
GO:0017137	Rab GTPase binding
GO:0005623	cell
GO:0005737	cytoplasm
GO:0005815	microtubule organizing center
GO:0005856	cytoskeleton
GO:0015629	actin cytoskeleton
GO:0006939	smooth muscle contraction
GO:0007517	muscle organ development
GO:0030036	actin cytoskeleton organization
GO:0032456	endocytic recycling
GO:0060452	positive regulation of cardiac muscle contraction
UNKL		GeneCardID: GC16M001366		None	N/A
GO ID	GO term	Entrez Gene Summary: This gene encodes a RING finger protein that may function in Rac signaling. It can bind to Brg/Brm-associated factor 60b and can promote its ubiquitination. Alternative splicing of this gene results in multiple transcript variants.
GO:0005515	protein binding
GO:0016740	transferase activity
GO:0046872	metal ion binding
GO:0005634	nucleus
GO:0005737	cytoplasm
GO:0005829	cytosol
GO:0000209	protein polyubiquitination
GO:0016567	protein ubiquitination
GPR125		GeneCardID: GC04M022345		None	N/A
GO ID	GO term	Entrez Gene Summary: This gene encodes a member of the G protein-coupled receptor superfamily. This membrane protein may play a role in tumor angiogenesis through its interaction with the human homolog of the Drosophila disc large tumor suppressor gene. This gene is mapped to a candidate region of chromosome 4 which may be associated with bipolar disorder and schizophrenia.
[pseudogene]	NA
DANCR		GeneCardID: GC04P052712		None	N/A
GO ID	GO term	Entrez Gene Summary: This gene produces a long non-coding RNA that functions as a negative regulator of cell differentiation. This transcript associates with enhancer of zeste homolog 2 to repress expression of the runt related transcription factor 2 gene. Increased expression of this transcript may be associated with cancer. Alternatively spliced transcript variants have been observed.
[No GO data]	NA
